# Supplementary material for: Diethyl 2,2′-(biphenyl-2,2′-diyldi­oxy)diacetate
Source: Acta Crystallogr Sect E Struct Rep Online. 2010 Jul 10;66(Pt 8):o1984. doi: 10.1107/S1600536810026863 (PMC3007496; doi:10.1107/S1600536810026863)
Supplement: Supplementary file 2 [file e-66-o1984-Isup2.hkl]

# 
# h,k,l, Fc-squared, Fo-squared, sigma(Fo-squared) and status flag 
# 
data_I
_shelx_title ' F2 in P-1' 
_shelx_refln_list_code          4 
_shelx_F_calc_maximum       60.77 
_exptl_crystal_F_000       380.00 
_reflns_d_resolution_high  0.8378 
 
loop_ 
 _symmetry_equiv_pos_as_xyz 
 'x, y, z' 
 '-x, -y, -z' 
 
_cell_length_a     7.4683 
_cell_length_b    10.8189 
_cell_length_c    12.0503 
_cell_angle_alpha 104.733 
_cell_angle_beta   95.054 
_cell_angle_gamma 106.897 
 
_shelx_F_squared_multiplier     1.000 
 
loop_ 
 _refln_index_h 
 _refln_index_k 
 _refln_index_l 
 _refln_F_squared_calc 
 _refln_F_squared_meas 
 _refln_F_squared_sigma 
 _refln_observed_status 
   3   0   0      136.48      130.25      1.83 o 
   4   0   0      104.55       92.13      1.14 o 
   5   0   0       29.35       26.69      0.86 o 
   6   0   0       84.10       87.36      1.59 o 
   7   0   0      103.37      110.26      4.81 o 
   8   0   0      269.93      283.99      4.93 o 
  -8   1   0        0.22        0.56      0.46 o 
  -7   1   0       47.57       46.72      1.66 o 
  -6   1   0      142.04      148.48      2.19 o 
  -5   1   0      181.53      172.32      2.28 o 
  -4   1   0     1542.96     1626.58     16.29 o 
  -3   1   0        4.53        1.62      0.55 o 
   1   1   0      133.92      122.12      3.05 o 
   2   1   0     1830.84     1684.40      8.47 o 
   3   1   0       28.16       20.73      0.59 o 
   4   1   0       46.04       41.85      0.94 o 
   5   1   0       27.30       31.86      0.92 o 
   6   1   0      154.88      148.56      2.63 o 
   7   1   0       93.73       92.92      1.51 o 
   8   1   0        0.40        0.39      0.91 o 
  -8   2   0        0.10        0.34      0.44 o 
  -7   2   0        5.77        8.24      0.70 o 
  -6   2   0      485.13      553.30      5.46 o 
  -5   2   0       38.18       43.48      1.48 o 
  -4   2   0     1115.04     1109.69      7.77 o 
  -3   2   0      102.45       93.86      1.32 o 
  -2   2   0      868.60      777.13      8.20 o 
  -1   2   0     1198.82     1066.49      8.83 o 
   1   2   0        0.20        1.46      2.23 o 
   2   2   0      276.92      245.42      1.82 o 
   3   2   0      355.61      386.76      3.24 o 
   4   2   0       88.25       84.87      1.18 o 
   5   2   0       48.22       47.99      1.04 o 
   6   2   0       84.93       78.59      1.41 o 
   7   2   0        1.93        0.61      0.38 o 
  -8   3   0       24.31       19.45      1.12 o 
  -7   3   0        7.48        7.00      0.61 o 
  -6   3   0      321.98      345.20      3.82 o 
  -5   3   0        5.51        5.25      0.60 o 
  -4   3   0      100.89       96.72      1.07 o 
  -3   3   0       48.70       42.70      0.90 o 
  -2   3   0       63.69       57.34      1.01 o 
  -1   3   0      101.78       98.49      4.09 o 
   0   3   0      307.36      291.63      2.50 o 
   1   3   0     1177.25     1096.58      7.05 o 
   2   3   0        0.04        0.36      0.43 o 
   3   3   0      312.59      322.81      4.20 o 
   4   3   0       52.40       50.13      1.75 o 
   5   3   0        7.80        7.61      0.56 o 
   6   3   0        0.29        0.63      0.39 o 
   7   3   0        2.77        1.61      0.37 o 
  -8   4   0        2.30        3.15      1.02 o 
  -7   4   0        0.80        0.26      0.28 o 
  -6   4   0      307.24      322.11      4.09 o 
  -5   4   0      868.12      892.90      6.51 o 
  -4   4   0       34.57       28.38      0.58 o 
  -3   4   0      520.39      508.31      3.66 o 
  -2   4   0      274.42      269.38      1.79 o 
  -1   4   0      209.11      181.34      1.30 o 
   0   4   0      846.73      796.46      8.54 o 
   1   4   0      100.85       99.28      3.78 o 
   2   4   0      147.98      158.55      2.06 o 
   3   4   0      110.34      114.96      1.63 o 
   4   4   0        0.44        0.97      0.44 o 
   5   4   0        7.77        8.59      0.60 o 
   6   4   0       16.55       14.56      1.07 o 
   7   4   0        2.23        3.17      0.65 o 
  -8   5   0        0.24        0.23      0.27 o 
  -7   5   0       35.49       29.29      0.94 o 
  -6   5   0      224.85      238.25      1.96 o 
  -5   5   0      108.22      120.01      1.26 o 
  -4   5   0       70.09       66.77      0.83 o 
  -3   5   0      738.53      727.71      3.86 o 
  -2   5   0      285.29      301.71      2.16 o 
  -1   5   0      507.99      556.36      4.18 o 
   0   5   0      178.08      192.74      2.34 o 
   1   5   0      272.45      298.16      2.89 o 
   2   5   0       73.10       89.65      2.24 o 
   3   5   0      129.02      136.82      1.90 o 
   4   5   0        0.02       -0.36      0.41 o 
   5   5   0       25.38       23.72      1.03 o 
   6   5   0       84.49       84.77      2.22 o 
  -8   6   0        0.00       -0.09      0.14 o 
  -7   6   0      104.71      119.96      1.45 o 
  -6   6   0       99.55      106.74      1.25 o 
  -5   6   0       41.99       34.44      0.87 o 
  -4   6   0       40.18       49.70      1.24 o 
  -3   6   0        5.14        6.10      0.42 o 
  -2   6   0       37.81       55.94      0.92 o 
  -1   6   0       69.58       70.32      1.79 o 
   0   6   0      155.14      164.88      3.48 o 
   1   6   0      133.63      137.01      2.83 o 
   2   6   0      473.49      504.73      4.65 o 
   3   6   0       39.04       34.68      1.53 o 
   4   6   0       42.77       44.76      1.79 o 
   5   6   0       19.50       16.23      1.20 o 
  -8   7   0       10.67        7.74      0.75 o 
  -7   7   0      219.05      218.81      2.30 o 
  -6   7   0      141.10      145.92      2.04 o 
  -5   7   0        8.78       10.65      0.63 o 
  -4   7   0        0.80        1.03      0.37 o 
  -3   7   0      258.90      263.60      3.08 o 
  -2   7   0        9.07        8.57      0.66 o 
  -1   7   0        0.15        0.99      0.32 o 
   0   7   0       59.42       51.71      1.01 o 
   1   7   0      291.53      301.04      4.18 o 
   2   7   0      590.99      637.70      7.00 o 
   3   7   0        4.46        4.00      0.74 o 
   4   7   0       54.84       58.73      1.94 o 
   5   7   0      104.90      105.36      2.95 o 
  -8   8   0        0.58        0.60      0.16 o 
  -7   8   0        8.45        6.72      0.63 o 
  -6   8   0       22.47       21.93      1.02 o 
  -5   8   0       87.09       90.15      2.79 o 
  -4   8   0        5.88        6.48      0.45 o 
  -3   8   0      427.95      446.96      4.87 o 
  -2   8   0        0.27       -0.11      0.40 o 
  -1   8   0      250.80      264.69      4.94 o 
   0   8   0      155.53      160.27      4.19 o 
   1   8   0       20.58       19.36      1.06 o 
   2   8   0        0.06        0.38      0.27 o 
   3   8   0       85.51       82.86      3.55 o 
   4   8   0       32.87       32.04      1.75 o 
  -7   9   0      145.72      152.90      2.48 o 
  -6   9   0        0.49        0.36      0.19 o 
  -5   9   0        0.43        0.02      0.34 o 
  -4   9   0       34.69       30.73      1.00 o 
  -3   9   0       38.79       46.84      1.45 o 
  -2   9   0       19.43       19.88      1.91 o 
  -1   9   0       51.40       42.38      1.41 o 
   0   9   0       44.26       37.46      2.20 o 
   1   9   0      166.06      153.77      5.41 o 
   2   9   0       23.81       25.66      1.58 o 
   3   9   0       43.34       40.63      6.64 o 
  -7  10   0        1.86        1.26      0.33 o 
  -6  10   0       15.25       13.53      0.50 o 
  -5  10   0        0.77        3.51      0.53 o 
  -4  10   0       17.47       20.89      0.68 o 
  -3  10   0       64.62       61.65      1.93 o 
  -2  10   0       14.35       12.07      0.81 o 
  -1  10   0       16.28       18.89      2.02 o 
   0  10   0        0.02        0.31      0.55 o 
   1  10   0        1.70        1.05      0.36 o 
   2  10   0       15.77       13.61      0.94 o 
  -6  11   0        3.27        1.91      0.39 o 
  -5  11   0        0.18        0.44      0.19 o 
  -4  11   0      232.92      247.24      2.97 o 
  -3  11   0        0.03        0.27      0.31 o 
  -2  11   0       47.93       53.08      1.64 o 
  -1  11   0        0.30       -0.37      0.32 o 
   0  11   0        4.79        6.24      0.77 o 
   1  11   0        5.50        4.13      0.65 o 
  -5  12   0        0.04        0.36      0.25 o 
  -4  12   0        0.36        0.00      0.16 o 
  -3  12   0        4.43        4.47      0.74 o 
  -2  12   0       18.23       14.70      1.03 o 
  -1  12   0        1.05        0.75      0.23 o 
   0 -12   1        1.62        2.69      0.68 o 
   1 -12   1       42.72       42.74      1.54 o 
   2 -12   1       46.18       52.10      1.81 o 
   3 -12   1        0.02       -0.15      0.16 o 
   4 -12   1       17.56       17.82      1.30 o 
   5 -12   1       17.60       16.09      1.11 o 
  -1 -11   1       52.79       61.27      4.47 o 
   0 -11   1        6.33        4.18      0.57 o 
   1 -11   1        2.36        3.80      0.79 o 
   2 -11   1       70.01       64.22      1.88 o 
   3 -11   1        6.57        4.37      0.48 o 
   4 -11   1      257.88      267.76      9.14 o 
   5 -11   1        6.24        4.01      0.72 o 
   6 -11   1       43.02       41.40      1.54 o 
  -2 -10   1      151.60      153.53      3.69 o 
  -1 -10   1        2.37        2.27      0.55 o 
   0 -10   1        5.22        3.13      0.63 o 
   1 -10   1       17.71       14.59      1.62 o 
   2 -10   1      286.97      273.18      4.04 o 
   3 -10   1      220.70      216.63      2.10 o 
   4 -10   1       37.65       34.71      0.79 o 
   5 -10   1        0.22        1.11      0.52 o 
   6 -10   1       26.97       19.78      2.86 o 
   7 -10   1        2.04        1.89      0.47 o 
  -3  -9   1        0.18        0.56      0.39 o 
  -2  -9   1        6.15        4.58      0.61 o 
  -1  -9   1      106.49      107.45      2.75 o 
   0  -9   1      955.00      998.78     12.85 o 
   1  -9   1      106.51       95.16      2.08 o 
   2  -9   1       69.89       68.42      1.69 o 
   3  -9   1        4.17        4.90      0.84 o 
   4  -9   1      312.94      314.51      4.36 o 
   5  -9   1       38.43       35.45      0.70 o 
   6  -9   1        3.77        2.57      0.33 o 
   7  -9   1      253.99      265.16      2.05 o 
  -4  -8   1        4.86        4.72      0.62 o 
  -3  -8   1       43.74       42.72      1.70 o 
  -2  -8   1      179.77      183.29      3.60 o 
  -1  -8   1      436.75      465.77      5.20 o 
   0  -8   1      361.32      393.93      4.85 o 
   1  -8   1       32.14       26.29      0.95 o 
   2  -8   1       57.40       63.04      1.23 o 
   3  -8   1       11.06        7.17      0.49 o 
   4  -8   1       13.66       16.36      0.54 o 
   5  -8   1        5.47        5.75      0.53 o 
   6  -8   1      482.88      506.39      6.21 o 
   7  -8   1      170.08      176.70      2.36 o 
   8  -8   1        3.97        5.51      0.51 o 
  -5  -7   1       32.69       33.69      2.90 o 
  -4  -7   1       41.08       39.20      1.65 o 
  -3  -7   1       22.96       20.40      1.10 o 
  -2  -7   1        0.22       -0.10      0.52 o 
  -1  -7   1        0.31       -0.04      0.43 o 
   0  -7   1      494.20      484.73      5.18 o 
   1  -7   1       21.92       20.72      0.69 o 
   2  -7   1      126.39      121.87      1.43 o 
   3  -7   1       92.36       88.48      1.14 o 
   4  -7   1      202.86      207.34      1.45 o 
   5  -7   1        0.15        0.35      0.25 o 
   6  -7   1       22.97       25.82      1.06 o 
   7  -7   1      212.43      235.06      2.07 o 
   8  -7   1       56.98       54.12      1.06 o 
  -6  -6   1        7.87        4.34      0.68 o 
  -5  -6   1       40.11       41.05      1.66 o 
  -4  -6   1       15.40       12.67      1.24 o 
  -3  -6   1       47.13       50.28      1.60 o 
  -2  -6   1       65.87       73.52      1.20 o 
  -1  -6   1       27.92       27.91      0.98 o 
   0  -6   1       61.03       73.26      1.62 o 
   1  -6   1        1.53        1.16      0.31 o 
   2  -6   1      288.68      286.86      2.74 o 
   3  -6   1      154.78      157.10      1.10 o 
   4  -6   1        0.02        0.23      0.27 o 
   5  -6   1       88.88       76.22      1.14 o 
   6  -6   1      326.94      325.33      6.86 o 
   7  -6   1      375.21      392.03      2.88 o 
   8  -6   1      129.43      134.25      1.43 o 
  -6  -5   1      260.63      272.08      4.48 o 
  -5  -5   1       43.40       41.90      6.48 o 
  -4  -5   1       43.57       40.02      2.01 o 
  -3  -5   1        0.19        0.37      0.30 o 
  -2  -5   1       64.66       59.97      1.04 o 
  -1  -5   1        8.46        7.90      0.53 o 
   0  -5   1      819.83      818.53     11.53 o 
   1  -5   1      172.89      184.37      1.67 o 
   3  -5   1      175.46      161.21      1.38 o 
   4  -5   1      212.96      227.53      1.37 o 
   5  -5   1       76.57       68.51      1.04 o 
   6  -5   1       69.48       71.84      3.25 o 
   7  -5   1       41.45       39.14      1.01 o 
   8  -5   1        0.78        0.99      0.46 o 
  -7  -4   1       20.16       18.83      1.78 o 
  -6  -4   1       22.47       19.14      1.52 o 
  -5  -4   1       23.09       19.43      0.90 o 
  -4  -4   1       44.41       39.65      0.97 o 
  -3  -4   1      747.49      794.59      3.57 o 
  -2  -4   1      878.68      913.00      5.37 o 
  -1  -4   1       30.12       29.60      0.70 o 
   0  -4   1     1755.41     1651.54     14.06 o 
   2  -4   1       53.37       53.92      1.19 o 
   3  -4   1        5.74        9.03      0.36 o 
   4  -4   1        7.91        5.58      0.50 o 
   5  -4   1       30.13       45.44      4.81 o 
   6  -4   1      102.84      108.20      3.04 o 
   7  -4   1      225.55      228.77      3.16 o 
   8  -4   1       17.52       16.87      0.88 o 
  -7  -3   1        0.47        0.88      0.25 o 
  -6  -3   1       41.37       42.10      1.26 o 
  -5  -3   1       35.61       36.76      0.96 o 
  -4  -3   1      599.07      625.03      5.17 o 
  -3  -3   1     1037.13     1165.08      6.42 o 
  -2  -3   1       74.43       56.37      1.24 o 
  -1  -3   1      430.28      420.24      2.64 o 
   0  -3   1      218.66      210.14      2.19 o 
   2  -3   1        2.85        1.39      2.01 o 
   3  -3   1        1.56        0.25      0.24 o 
   4  -3   1      705.73      694.33      4.77 o 
   5  -3   1      135.67      121.04      1.72 o 
   6  -3   1       24.59       26.11      0.85 o 
   7  -3   1       52.41       48.23      1.17 o 
   8  -3   1       19.47       17.69      0.81 o 
  -7  -2   1       74.64       71.27      2.83 o 
  -6  -2   1       39.96       40.98      1.05 o 
  -5  -2   1       27.93       27.51      0.95 o 
  -4  -2   1       75.50       64.07      1.05 o 
  -3  -2   1       87.32      109.74      1.12 o 
  -2  -2   1      677.54      661.28      3.73 o 
  -1  -2   1      376.79      348.83      4.60 o 
   0  -2   1      460.63      382.96      4.71 o 
   1  -2   1       67.51       55.06      1.85 o 
   3  -2   1      552.39      512.98      3.86 o 
   4  -2   1       22.57       24.59      0.86 o 
   5  -2   1      116.50      100.33      1.60 o 
   6  -2   1       25.51       26.62      2.10 o 
   7  -2   1        7.56        6.80      0.58 o 
   8  -2   1       28.15       27.61      1.04 o 
  -8  -1   1        2.69        3.11      0.72 o 
  -7  -1   1       20.44       18.13      0.85 o 
  -6  -1   1       32.57       27.72      0.83 o 
  -5  -1   1       30.86       26.98      0.87 o 
  -4  -1   1      144.33      139.65      1.47 o 
  -3  -1   1      580.60      577.22      3.74 o 
  -2  -1   1      294.64      278.21      1.75 o 
  -1  -1   1      102.36       92.29      1.66 o 
   3  -1   1      953.68      983.67      6.89 o 
   4  -1   1     1154.71     1200.02      7.78 o 
   5  -1   1       29.55       27.80      1.68 o 
   6  -1   1       34.92       35.08      1.09 o 
   7  -1   1        0.48       -0.39      0.39 o 
   8  -1   1        2.81        1.69      0.49 o 
  -8   0   1       97.20      108.61      2.36 o 
  -7   0   1       65.93       68.99      1.55 o 
  -6   0   1       19.01       14.04      0.61 o 
  -5   0   1       54.23       53.16      0.97 o 
  -4   0   1       38.43       34.85      0.71 o 
  -3   0   1      105.78       97.20      1.23 o 
  -2   0   1      111.18      119.55      4.32 o 
  -1   0   1      316.26      273.21      2.92 o 
   1   0   1      294.36      245.78      2.23 o 
   2   0   1      246.09      218.74      2.12 o 
   3   0   1      713.83      734.19      6.49 o 
   4   0   1        0.97       -0.21      0.33 o 
   5   0   1       13.14       12.05      0.57 o 
   6   0   1       67.32       62.24      2.08 o 
   7   0   1       69.09       70.41      1.86 o 
   8   0   1       27.68       25.56      1.18 o 
  -8   1   1      412.02      468.01      3.98 o 
  -7   1   1        3.65        1.87      0.41 o 
  -6   1   1       15.89       14.14      0.70 o 
  -5   1   1       63.98       53.73      1.02 o 
  -4   1   1      579.24      635.63      3.17 o 
  -3   1   1       67.40       72.67      0.94 o 
  -2   1   1       67.18       81.34      7.44 o 
  -1   1   1       96.05       80.81      1.11 o 
   0   1   1       30.93       23.85      0.93 o 
   1   1   1     1099.90     1073.17      7.00 o 
   2   1   1      258.06      235.54      3.46 o 
   3   1   1        0.29        2.55      0.37 o 
   4   1   1      384.33      396.48      2.36 o 
   5   1   1        1.47        0.33      0.37 o 
   6   1   1        1.96        0.62      0.37 o 
   7   1   1        1.30        1.27      0.87 o 
  -8   2   1       55.82       55.81      1.42 o 
  -7   2   1        4.38        5.00      0.61 o 
  -6   2   1      160.95      160.80      2.07 o 
  -5   2   1      129.79      144.53      3.88 o 
  -4   2   1      717.76      766.02      5.47 o 
  -3   2   1        4.89        6.15      0.28 o 
  -2   2   1       58.26       43.50      2.97 o 
  -1   2   1       80.02       78.67      2.36 o 
   0   2   1       23.83       38.77      2.63 o 
   1   2   1      102.24       87.20      1.77 o 
   2   2   1      588.37      583.47      4.27 o 
   3   2   1      733.49      770.94      7.83 o 
   4   2   1      491.61      586.42      4.91 o 
   5   2   1        3.21        4.04      0.46 o 
   6   2   1      152.88      147.80      1.90 o 
   7   2   1        2.44        2.96      0.81 o 
  -8   3   1       31.51       31.42      1.95 o 
  -7   3   1       18.02       14.27      0.73 o 
  -6   3   1      282.41      302.31      2.78 o 
  -5   3   1      102.34      107.27      1.34 o 
  -4   3   1       66.51       64.14      0.76 o 
  -3   3   1      113.18      114.92      1.02 o 
  -2   3   1      287.42      301.05      2.16 o 
  -1   3   1      626.54      596.90      2.87 o 
   0   3   1       49.05       45.11      1.46 o 
   1   3   1      146.19      152.03      1.78 o 
   2   3   1      132.31      119.04      1.63 o 
   3   3   1       77.27       81.04      1.53 o 
   4   3   1        2.52        1.75      0.53 o 
   5   3   1        4.90        5.70      0.53 o 
   6   3   1        5.32        2.26      0.40 o 
   7   3   1        3.10        2.99      0.47 o 
  -8   4   1       27.78       27.44      0.87 o 
  -7   4   1        4.12        3.74      0.37 o 
  -6   4   1      396.96      401.09      3.32 o 
  -5   4   1       22.31       26.54      0.64 o 
  -4   4   1       97.29      102.20      1.21 o 
  -3   4   1      289.16      279.96      2.36 o 
  -2   4   1      416.07      383.41      2.74 o 
  -1   4   1      336.32      313.71      3.32 o 
   0   4   1        2.27        3.72      0.43 o 
   1   4   1       42.24       45.47      1.08 o 
   2   4   1        0.09       -0.09      0.56 o 
   3   4   1       33.23       31.53      1.24 o 
   4   4   1        0.87        1.08      0.43 o 
   5   4   1       21.36       19.02      1.04 o 
   6   4   1       84.38       79.90      1.55 o 
  -8   5   1        0.17        0.25      0.20 o 
  -7   5   1       50.19       41.93      0.81 o 
  -6   5   1       87.18       83.57      0.99 o 
  -5   5   1       55.29       51.08      0.62 o 
  -4   5   1       59.95       47.17      0.73 o 
  -3   5   1       93.53      102.62      0.89 o 
  -2   5   1      583.51      591.58      3.75 o 
  -1   5   1       19.49       18.14      0.81 o 
   0   5   1      450.96      489.00      4.00 o 
   1   5   1      107.14      108.75      2.94 o 
   2   5   1        2.83        0.99      0.50 o 
   3   5   1        0.95        0.82      0.61 o 
   4   5   1      496.06      542.47     10.51 o 
   5   5   1       19.65       16.54      0.99 o 
   6   5   1       46.20       47.70      1.56 o 
  -8   6   1       37.19       39.29      2.89 o 
  -7   6   1       57.68       54.92      0.93 o 
  -6   6   1       30.97       29.89      0.52 o 
  -5   6   1       73.80       76.10      1.45 o 
  -4   6   1      212.63      218.55      2.06 o 
  -3   6   1      118.93      125.07      0.94 o 
  -2   6   1       11.87       15.83      0.71 o 
  -1   6   1      234.07      256.92      2.14 o 
   0   6   1      103.28       93.00      1.36 o 
   1   6   1       30.99       29.42      1.13 o 
   2   6   1      145.83      156.10      2.86 o 
   3   6   1       14.93       14.19      1.13 o 
   4   6   1       12.64       11.58      0.89 o 
   5   6   1       56.50       54.62      1.76 o 
  -8   7   1       90.20       90.79      2.81 o 
  -7   7   1       15.50       15.16      0.44 o 
  -6   7   1      384.68      421.26      4.56 o 
  -5   7   1        0.34        1.40      0.31 o 
  -4   7   1      209.14      233.16      3.26 o 
  -3   7   1      273.20      284.85      2.42 o 
  -2   7   1        0.25        0.81      0.27 o 
  -1   7   1      172.18      191.51      2.06 o 
   0   7   1       10.63       15.81      1.09 o 
   1   7   1      224.28      227.61      3.27 o 
   2   7   1      231.75      225.12      4.51 o 
   3   7   1      373.09      406.83      4.56 o 
   4   7   1       30.36       29.93      2.03 o 
   5   7   1        2.86        3.58      0.99 o 
  -8   8   1        0.72        0.34      0.23 o 
  -7   8   1        5.48        5.08      0.38 o 
  -6   8   1       44.33       46.90      0.84 o 
  -5   8   1      379.51      408.33      5.24 o 
  -4   8   1       17.21       18.69      0.60 o 
  -3   8   1      307.24      324.72      3.94 o 
  -2   8   1      286.49      272.68      3.50 o 
  -1   8   1       85.42       84.38      1.99 o 
   0   8   1        9.22       11.09      1.40 o 
   1   8   1       65.43       57.56      8.90 o 
   2   8   1      512.97      549.44      6.30 o 
   3   8   1      755.82      839.70      6.47 o 
   4   8   1       54.29       54.15      4.65 o 
  -7   9   1        2.66        2.50      0.87 o 
  -6   9   1        6.00        5.60      0.44 o 
  -5   9   1      301.91      316.60      4.08 o 
  -4   9   1       47.43       46.97      1.20 o 
  -3   9   1      494.18      514.82      6.89 o 
  -2   9   1       21.68       23.52      0.93 o 
  -1   9   1      238.56      273.71      4.22 o 
   0   9   1        8.63        8.87      0.80 o 
   1   9   1       42.45       43.38      2.32 o 
   2   9   1       17.01       16.89      1.43 o 
   3   9   1        2.52        2.40      1.18 o 
  -7  10   1       20.41       19.06      0.55 o 
  -6  10   1        3.27        3.09      0.30 o 
  -5  10   1      101.99      103.99      1.95 o 
  -4  10   1        0.05        0.00      0.27 o 
  -3  10   1      447.77      478.98      3.40 o 
  -2  10   1       19.00       19.75      1.11 o 
  -1  10   1        5.37        4.68      0.57 o 
   0  10   1       25.84       25.24      1.45 o 
   1  10   1        7.47        6.15      0.67 o 
   2  10   1        1.84        0.50      0.54 o 
  -6  11   1       13.87       12.74      0.67 o 
  -5  11   1        0.08       -0.23      0.24 o 
  -4  11   1       46.83       40.04      1.61 o 
  -3  11   1      195.83      194.77      2.41 o 
  -2  11   1       25.29       23.20      1.26 o 
  -1  11   1       12.91       12.16      0.98 o 
   0  11   1       20.77       22.50      1.82 o 
  -4  12   1        3.68        5.54      0.49 o 
  -3  12   1      166.64      171.97      2.25 o 
  -2  12   1      110.08      118.63      2.77 o 
   0 -12   2        0.20       -0.31      0.40 o 
   1 -12   2      154.92      170.05      2.41 o 
   2 -12   2      156.17      164.71      2.09 o 
   3 -12   2       54.16       56.90      1.50 o 
   4 -12   2      110.22      106.82      2.73 o 
   5 -12   2        1.55        1.15      0.51 o 
  -2 -11   2       35.18       34.24      2.13 o 
  -1 -11   2       13.66       15.04      0.95 o 
   0 -11   2       46.34       50.74      2.89 o 
   1 -11   2       67.22       62.67      1.87 o 
   2 -11   2      131.20      144.07      1.95 o 
   3 -11   2       50.89       46.06      0.71 o 
   4 -11   2        7.64        4.16      1.03 o 
   5 -11   2        5.72        6.56      1.45 o 
   6 -11   2       12.88       10.39      2.86 o 
  -3 -10   2      101.92      109.22      3.35 o 
  -2 -10   2       13.32       12.62      1.21 o 
  -1 -10   2       17.07       16.95      1.40 o 
   0 -10   2       39.26       39.89      2.34 o 
   1 -10   2       65.92       59.43      1.63 o 
   2 -10   2        0.10       -0.16      0.30 o 
   3 -10   2        0.00       -0.04      0.07 o 
   4 -10   2       13.31       15.37      3.26 o 
   5 -10   2       20.08       17.01      3.52 o 
   6 -10   2        8.78        8.47      2.00 o 
   7 -10   2       40.72       39.58      2.69 o 
  -4  -9   2        0.94        1.25      0.35 o 
  -3  -9   2       27.25       25.92      3.73 o 
  -2  -9   2        0.01        0.61      0.49 o 
  -1  -9   2       65.83       61.51      1.55 o 
   0  -9   2        0.01        0.07      0.77 o 
   1  -9   2       16.33       13.89      0.98 o 
   2  -9   2       34.68       27.19      4.12 o 
   3  -9   2       87.97       89.95      2.58 o 
   4  -9   2       36.20       34.73      1.68 o 
   5  -9   2        4.94        8.43      1.52 o 
   6  -9   2       10.76        5.56      1.17 o 
   7  -9   2      215.92      229.48      3.34 o 
  -4  -8   2       10.72        9.77      1.14 o 
  -3  -8   2       15.41       17.11      1.20 o 
  -2  -8   2      202.64      196.86      3.66 o 
  -1  -8   2      410.36      417.57      5.26 o 
   0  -8   2      106.56      106.47      3.51 o 
   1  -8   2        3.58        4.65      0.39 o 
   2  -8   2      210.09      216.94      1.60 o 
   3  -8   2        7.25        7.28      1.91 o 
   4  -8   2        2.67        2.42      0.40 o 
   5  -8   2        9.00        6.18      0.61 o 
   6  -8   2       31.42       24.20      1.44 o 
   7  -8   2      216.98      232.30      2.90 o 
   8  -8   2        0.53        0.42      0.17 o 
  -5  -7   2       18.98       15.31      2.12 o 
  -4  -7   2        0.00       -0.31      0.42 o 
  -3  -7   2      175.63      182.23      3.34 o 
  -2  -7   2      425.37      441.09      5.27 o 
  -1  -7   2        1.48        1.40      0.56 o 
   0  -7   2       31.77       37.02      0.79 o 
   1  -7   2      163.46      158.86      1.33 o 
   2  -7   2      134.86      142.15      0.79 o 
   3  -7   2       14.22       19.94      3.71 o 
   4  -7   2        3.79        3.36      0.74 o 
   5  -7   2      257.41      255.23      2.80 o 
   6  -7   2      115.86      109.18      2.25 o 
   7  -7   2        3.28        1.97      0.27 o 
   8  -7   2       41.05       38.27      1.02 o 
  -6  -6   2       31.77       27.80      2.54 o 
  -5  -6   2       75.05       72.98      4.61 o 
  -4  -6   2      178.54      163.03      4.34 o 
  -3  -6   2       12.04        9.86      2.43 o 
  -2  -6   2      167.94      158.53      4.59 o 
  -1  -6   2       60.05       49.10      0.90 o 
   0  -6   2      124.80      127.09      1.85 o 
   1  -6   2      121.90      129.23      1.26 o 
   2  -6   2       47.96       38.87      1.14 o 
   3  -6   2      431.79      431.91      4.45 o 
   4  -6   2      686.52      741.94      6.62 o 
   5  -6   2       76.24       67.13      1.27 o 
   6  -6   2      293.71      322.83      3.66 o 
   7  -6   2       13.42       12.65      0.81 o 
   8  -6   2       26.16       28.50      0.92 o 
  -6  -5   2       53.07       51.45      1.84 o 
  -5  -5   2        0.61        0.24      0.45 o 
  -4  -5   2       70.95       75.67      2.71 o 
  -3  -5   2        5.68        4.03      0.43 o 
  -2  -5   2      568.52      581.28      3.10 o 
  -1  -5   2      150.89      147.43      1.96 o 
   0  -5   2       30.37       25.80      0.66 o 
   1  -5   2        0.31       -0.12      0.24 o 
   2  -5   2      207.68      199.11      3.20 o 
   3  -5   2      752.85      825.14     11.01 o 
   4  -5   2       66.39       60.49      0.85 o 
   5  -5   2       45.26       48.15      1.95 o 
   6  -5   2      215.67      236.33      2.95 o 
   7  -5   2      160.68      165.53      2.14 o 
   8  -5   2        1.54        1.56      0.37 o 
  -7  -4   2       22.86       23.45      1.74 o 
  -6  -4   2        0.25        0.65      0.27 o 
  -5  -4   2        0.09        0.81      0.54 o 
  -4  -4   2       25.54       24.98      0.93 o 
  -3  -4   2      294.56      316.39      2.30 o 
  -2  -4   2       18.68       22.70      0.71 o 
  -1  -4   2      922.73      910.09      6.47 o 
   0  -4   2     1582.34     1522.55      7.56 o 
   1  -4   2     1206.08     1118.52      7.08 o 
   2  -4   2       55.25       56.49      1.74 o 
   3  -4   2      415.02      455.69      5.56 o 
   4  -4   2      454.19      477.71      4.79 o 
   5  -4   2       23.19       23.22      0.89 o 
   6  -4   2        6.12        5.86      0.47 o 
   7  -4   2        6.79        5.80      0.56 o 
   8  -4   2       13.97       12.28      0.80 o 
  -7  -3   2        7.30        8.56      1.42 o 
  -6  -3   2       17.90       15.80      0.82 o 
  -5  -3   2       11.12       11.17      0.89 o 
  -4  -3   2       38.23       34.97      0.97 o 
  -3  -3   2      252.77      226.86      4.66 o 
  -2  -3   2      125.29      135.25      2.73 o 
  -1  -3   2     2625.95     2389.04     19.80 o 
   1  -3   2       42.92       30.18      1.35 o 
   2  -3   2      506.97      488.57      4.27 o 
   3  -3   2       44.29       46.35      0.98 o 
   4  -3   2        1.80        0.25      0.32 o 
   5  -3   2       14.31       16.81      0.73 o 
   6  -3   2       76.33       77.89      1.43 o 
   7  -3   2      102.36       95.66      2.10 o 
   8  -3   2        8.76        9.62      0.70 o 
  -8  -2   2        0.18        0.45      0.28 o 
  -7  -2   2      127.19      139.57      1.86 o 
  -6  -2   2       36.56       36.86      1.18 o 
  -5  -2   2       78.54       73.43      1.48 o 
  -4  -2   2      112.54      113.17      1.22 o 
  -3  -2   2     1091.75     1079.46      6.62 o 
  -2  -2   2     1504.78     1490.63     12.50 o 
   3  -2   2       16.44        8.30      1.62 o 
   4  -2   2      209.45      215.80      2.15 o 
   5  -2   2      425.52      449.45      4.71 o 
   6  -2   2       51.45       46.81      1.18 o 
   7  -2   2      102.89      111.28      2.65 o 
   8  -2   2        9.42        7.69      0.72 o 
  -8  -1   2        2.69        3.05      0.65 o 
  -7  -1   2        3.49        1.80      0.62 o 
  -6  -1   2      120.18      120.61      3.81 o 
  -5  -1   2      198.04      194.50      1.73 o 
  -4  -1   2       61.97       70.21      1.00 o 
  -3  -1   2     2086.56     2007.38     16.94 o 
  -2  -1   2      152.72      154.13      2.44 o 
   1  -1   2       79.91       84.76      3.07 o 
   3  -1   2     1232.45     1242.58     14.88 o 
   4  -1   2       16.89       16.01      0.86 o 
   5  -1   2       96.69       95.63      4.27 o 
   6  -1   2        0.59        0.02      0.44 o 
   7  -1   2      328.21      324.82     10.79 o 
   8  -1   2        5.54        3.82      0.68 o 
  -8   0   2        6.70        5.58      0.72 o 
  -7   0   2      171.84      190.91      4.05 o 
  -6   0   2        0.25        0.14      0.35 o 
  -5   0   2     1312.87     1412.84      6.64 o 
  -4   0   2       65.90       65.61      0.91 o 
  -3   0   2      970.83      910.44      4.14 o 
   0   0   2      458.09      408.14      2.98 o 
   2   0   2      141.71      139.37      2.43 o 
   3   0   2       54.47       64.77      1.08 o 
   4   0   2        0.22        0.25      0.39 o 
   5   0   2       21.80       24.06      1.24 o 
   6   0   2      201.87      208.75      3.52 o 
   7   0   2        0.51        0.13      0.45 o 
   8   0   2        3.13        1.76      0.59 o 
  -8   1   2       90.60      100.49      2.26 o 
  -7   1   2        0.67        0.76      0.34 o 
  -6   1   2      259.24      270.77      2.76 o 
  -5   1   2        5.16        2.31      0.31 o 
  -4   1   2      347.46      331.75      2.23 o 
  -3   1   2       72.60       68.76      0.91 o 
  -2   1   2        0.07       -0.51      0.91 o 
   0   1   2      496.77      464.67      3.05 o 
   1   1   2       12.83       10.63      0.83 o 
   2   1   2        0.70        0.47      0.44 o 
   3   1   2       64.28       72.13      1.18 o 
   4   1   2        8.51        6.50      0.51 o 
   5   1   2       99.63      100.61      1.62 o 
   6   1   2        1.62        1.26      0.43 o 
   7   1   2        7.80        7.00      0.77 o 
  -8   2   2       49.57       48.41      2.59 o 
  -7   2   2        9.77        7.98      0.67 o 
  -6   2   2      221.09      223.73      2.20 o 
  -5   2   2       78.29       76.30      1.10 o 
  -4   2   2      329.85      336.97      2.79 o 
  -3   2   2      473.75      479.92      3.59 o 
  -2   2   2      166.21      143.98      1.93 o 
  -1   2   2      276.72      223.96      1.54 o 
   0   2   2        0.89       -0.91      0.75 o 
   1   2   2      872.94      851.78      5.70 o 
   2   2   2      128.83      124.21      1.49 o 
   3   2   2       12.42        9.44      0.62 o 
   4   2   2       24.35       24.01      0.97 o 
   5   2   2        1.06        2.49      0.42 o 
   6   2   2        5.63        5.63      0.66 o 
   7   2   2        0.08       -0.30      0.38 o 
  -8   3   2        0.01        0.30      0.20 o 
  -7   3   2      317.76      339.01      3.37 o 
  -6   3   2        0.01        0.29      0.20 o 
  -5   3   2      250.36      263.72      1.83 o 
  -4   3   2        1.98        5.17      0.60 o 
  -3   3   2     2162.32     2257.11     18.48 o 
  -2   3   2       10.62        9.88      0.50 o 
  -1   3   2      484.14      511.01      2.59 o 
   0   3   2      102.57      105.06      1.81 o 
   1   3   2       43.81       39.54      1.16 o 
   2   3   2       11.93       10.05      0.73 o 
   3   3   2       12.69       15.59      0.94 o 
   4   3   2        0.30        0.81      0.59 o 
   5   3   2      244.17      258.53      6.17 o 
   6   3   2      100.11       99.58      2.93 o 
   7   3   2       37.77       40.44      1.59 o 
  -8   4   2       10.40       10.16      0.86 o 
  -7   4   2      271.71      294.84      2.87 o 
  -6   4   2       39.92       35.13      2.27 o 
  -5   4   2       42.67       43.11      1.12 o 
  -4   4   2       10.51       20.14      8.08 o 
  -3   4   2        1.81        1.65      0.35 o 
  -2   4   2      320.25      340.51      2.28 o 
  -1   4   2       14.09       14.17      0.54 o 
   0   4   2     2539.97     2596.43     17.35 o 
   1   4   2       88.67       93.65      1.59 o 
   2   4   2       37.45       38.65      1.05 o 
   3   4   2      277.11      297.26      3.09 o 
   4   4   2      370.07      408.48      5.71 o 
   5   4   2       39.86       42.56      1.15 o 
   6   4   2       24.28       23.89      1.03 o 
  -8   5   2        5.12        5.97      0.77 o 
  -7   5   2        6.88        5.86      0.53 o 
  -6   5   2      145.53      149.13      2.43 o 
  -5   5   2       47.54       50.49      1.15 o 
  -4   5   2        7.00        5.51      1.00 o 
  -3   5   2      349.59      392.88      2.11 o 
  -2   5   2       50.03       47.61      0.78 o 
  -1   5   2     1186.31     1235.30      6.54 o 
   0   5   2       32.30       36.81      2.15 o 
   1   5   2      242.58      246.91      2.38 o 
   2   5   2        4.17        2.48      0.75 o 
   3   5   2        0.01        1.08      0.76 o 
   4   5   2       70.69       68.47      2.60 o 
   5   5   2        0.99        1.02      0.42 o 
   6   5   2        4.26        3.72      1.07 o 
  -8   6   2       11.75       11.59      0.97 o 
  -7   6   2       68.87       70.98      1.66 o 
  -6   6   2      167.05      175.73      3.11 o 
  -5   6   2       53.19       55.45      1.01 o 
  -4   6   2      770.73      794.26      3.85 o 
  -3   6   2       18.74       12.76      0.82 o 
  -2   6   2      405.66      430.72      2.59 o 
  -1   6   2      186.88      180.92      1.63 o 
   0   6   2      381.00      431.77      7.25 o 
   1   6   2      111.08      123.93      1.64 o 
   2   6   2        4.08        5.41      0.71 o 
   3   6   2        4.59        4.06      0.67 o 
   4   6   2        3.06        2.75      0.92 o 
   5   6   2       31.97       28.17      1.33 o 
  -8   7   2       15.54       17.76      1.13 o 
  -7   7   2      141.26      151.44      2.15 o 
  -6   7   2      119.21      120.21      1.78 o 
  -5   7   2       14.75       15.16      0.92 o 
  -4   7   2      104.06       92.67      1.32 o 
  -3   7   2      118.62      119.38      1.33 o 
  -2   7   2        0.20        0.04      0.46 o 
  -1   7   2      308.96      313.37     14.05 o 
   0   7   2      620.38      624.62     14.84 o 
   1   7   2      252.68      277.26      7.11 o 
   2   7   2      112.85      112.12      4.99 o 
   3   7   2       27.70       25.33      1.58 o 
   4   7   2        2.48        2.48      0.72 o 
  -8   8   2        0.73        0.87      0.39 o 
  -7   8   2       37.68       34.15      1.12 o 
  -6   8   2      277.47      284.03      2.95 o 
  -5   8   2      572.01      621.72      3.96 o 
  -4   8   2       12.24       10.08      0.49 o 
  -3   8   2      149.40      160.48      2.38 o 
  -2   8   2      364.08      405.05      7.40 o 
  -1   8   2       12.27       13.00      0.91 o 
   0   8   2      305.36      298.22      3.95 o 
   1   8   2      144.83      135.31      2.31 o 
   2   8   2       30.51       31.61      2.93 o 
   3   8   2        0.71        0.69      0.80 o 
   4   8   2        3.82        3.50      0.96 o 
  -7   9   2       38.99       39.20      2.67 o 
  -6   9   2      483.07      524.50      5.06 o 
  -5   9   2       29.23       29.02      0.91 o 
  -4   9   2      155.32      164.17      1.93 o 
  -3   9   2        8.63        5.93      1.11 o 
  -2   9   2      110.10       95.84      1.98 o 
  -1   9   2      218.78      209.05      4.07 o 
   0   9   2       63.68       64.86      4.70 o 
   1   9   2        0.01       -0.65      0.43 o 
   2   9   2        2.08        1.18      0.47 o 
   3   9   2       24.74       19.75      1.52 o 
  -6  10   2       14.92       15.82      0.73 o 
  -5  10   2        8.93        8.16      0.53 o 
  -4  10   2      152.32      159.25      2.50 o 
  -3  10   2       24.89       19.59      1.68 o 
  -2  10   2        0.97       -0.17      0.99 o 
  -1  10   2       84.78       79.51      4.76 o 
   0  10   2        4.88        6.42      0.72 o 
   1  10   2       11.89        9.60      0.96 o 
  -5  11   2       19.20       16.93      0.88 o 
  -4  11   2        1.08        0.86      0.54 o 
  -3  11   2      131.61      139.00      2.01 o 
  -2  11   2       12.92       10.43      0.80 o 
  -1  11   2        7.85        6.51      0.88 o 
   0  11   2        1.22        0.49      0.36 o 
   0 -12   3        8.25        5.26      0.64 o 
   1 -12   3        3.78        4.68      0.56 o 
   2 -12   3       32.81       29.83      1.53 o 
   3 -12   3       50.96       51.53      2.02 o 
   4 -12   3       27.39       20.25      2.03 o 
   5 -12   3        0.33       -0.12      0.48 o 
  -2 -11   3        5.42        4.21      1.04 o 
  -1 -11   3       39.89       37.79      1.94 o 
   0 -11   3       60.48       58.95      2.66 o 
   1 -11   3      124.61      115.64      1.93 o 
   2 -11   3        1.04        0.45      0.19 o 
   3 -11   3       61.08       54.36      1.99 o 
   4 -11   3      118.41      123.73      3.99 o 
   5 -11   3      190.33      196.10      4.49 o 
   6 -11   3        0.57        0.67      0.41 o 
  -3 -10   3       13.46       12.37      1.64 o 
  -2 -10   3        0.66        0.14      0.24 o 
  -1 -10   3        5.42        4.64      0.92 o 
   0 -10   3      138.87      122.81      3.15 o 
   1 -10   3      340.19      367.17      4.87 o 
   2 -10   3       32.12       35.42      1.37 o 
   3 -10   3        5.47        6.33      1.31 o 
   4 -10   3       24.39       16.37      3.52 o 
   5 -10   3       60.97       66.85      2.19 o 
   6 -10   3        2.03        2.27      0.61 o 
   7 -10   3      284.11      301.44      4.49 o 
  -4  -9   3       19.72       16.35      2.16 o 
  -3  -9   3        5.93        5.16      1.03 o 
  -2  -9   3       47.51       44.64      1.87 o 
  -1  -9   3        5.37        5.20      0.71 o 
   0  -9   3      148.67      137.53      8.11 o 
   1  -9   3      246.34      246.12      3.06 o 
   2  -9   3        1.33        1.60      0.25 o 
   3  -9   3      142.34      151.48      4.33 o 
   4  -9   3       70.57       68.23      3.21 o 
   5  -9   3       40.58       38.21      3.09 o 
   6  -9   3      215.89      221.70      4.21 o 
   7  -9   3      169.15      176.34      1.37 o 
  -5  -8   3       70.55       67.39      2.59 o 
  -4  -8   3       17.42       16.64      1.92 o 
  -3  -8   3      155.88      153.63      2.59 o 
  -2  -8   3       71.79       69.82      1.95 o 
  -1  -8   3       74.47       67.20      1.68 o 
   0  -8   3       18.70       20.51      1.42 o 
   1  -8   3      169.46      181.36      1.64 o 
   2  -8   3       40.76       41.25      1.30 o 
   3  -8   3       82.93       79.46      2.36 o 
   4  -8   3      190.74      179.21      4.24 o 
   5  -8   3       46.84       44.07      1.81 o 
   6  -8   3       28.24       25.96      1.12 o 
   7  -8   3      170.38      168.50      2.34 o 
   8  -8   3       15.00       12.27      0.91 o 
  -5  -7   3       76.66       75.85      3.38 o 
  -4  -7   3        0.67        0.70      0.41 o 
  -3  -7   3       83.54       77.41      1.90 o 
  -2  -7   3        5.39        5.77      0.80 o 
  -1  -7   3      747.12      806.70      5.69 o 
   0  -7   3      257.34      257.78      2.61 o 
   1  -7   3      123.20      121.33      1.91 o 
   2  -7   3        3.42        4.66      0.56 o 
   3  -7   3      335.58      375.42      6.93 o 
   4  -7   3        2.25        2.81      0.56 o 
   5  -7   3       45.77       47.69      0.82 o 
   6  -7   3       75.72       79.39      1.65 o 
   7  -7   3       15.71       15.29      0.71 o 
   8  -7   3       79.21       91.15      4.36 o 
  -6  -6   3       20.93       19.54      3.04 o 
  -5  -6   3        0.02        0.63      0.80 o 
  -4  -6   3       39.61       32.39      2.54 o 
  -3  -6   3       70.19       61.92      2.58 o 
  -2  -6   3       10.96       12.41      0.72 o 
  -1  -6   3      322.28      354.94      2.21 o 
   0  -6   3      158.42      162.43      1.60 o 
   1  -6   3     3033.91     3058.91     32.54 o 
   2  -6   3      160.20      175.93      3.35 o 
   3  -6   3      110.96      113.56      2.17 o 
   4  -6   3        0.17        0.44      0.16 o 
   5  -6   3       23.05       25.67      0.70 o 
   6  -6   3      179.23      178.82      3.84 o 
   7  -6   3       25.06       22.61      1.02 o 
   8  -6   3       35.55       30.21      1.39 o 
  -6  -5   3        0.56        0.43      0.30 o 
  -4  -5   3       27.31       26.35      0.93 o 
  -3  -5   3     1103.01     1192.86      5.50 o 
  -2  -5   3       32.48       35.51      0.79 o 
  -1  -5   3       76.61       62.98      0.97 o 
   0  -5   3      316.66      336.66      2.86 o 
   1  -5   3       49.71       48.35      0.65 o 
   2  -5   3        3.67        2.86      0.75 o 
   3  -5   3      644.40      691.01      3.51 o 
   4  -5   3       88.06       95.54      1.26 o 
   5  -5   3        2.82        1.63      0.57 o 
   6  -5   3        2.56        1.53      0.33 o 
   7  -5   3       72.75       70.47      1.38 o 
   8  -5   3        0.19        0.21      0.30 o 
  -7  -4   3        0.14        0.37      0.36 o 
  -6  -4   3        0.26        0.49      0.59 o 
  -5  -4   3      105.81      105.03      1.91 o 
  -4  -4   3        4.92        7.00      0.57 o 
  -3  -4   3      207.95      204.11      1.79 o 
  -2  -4   3      294.37      299.08      1.95 o 
  -1  -4   3      914.83      985.42      6.55 o 
   0  -4   3      342.87      342.17      2.99 o 
   1  -4   3      258.17      250.81      1.45 o 
   2  -4   3        5.55        4.25      0.93 o 
   3  -4   3        2.27        2.32      0.32 o 
   4  -4   3       82.57       84.16      1.42 o 
   5  -4   3        7.52        6.51      0.51 o 
   6  -4   3      131.59      124.29      1.98 o 
   7  -4   3       21.35       19.93      0.84 o 
   8  -4   3        4.34        2.51      0.56 o 
  -7  -3   3       12.53       11.41      0.78 o 
  -6  -3   3        0.36        0.33      0.51 o 
  -5  -3   3       47.08       50.00      1.25 o 
  -4  -3   3       18.60       19.05      0.62 o 
  -3  -3   3        2.72        3.66      0.51 o 
  -2  -3   3      357.50      326.33      2.35 o 
  -1  -3   3       25.14       21.35      0.75 o 
   1  -3   3      830.94      799.57     13.09 o 
   2  -3   3       55.68       46.28      1.23 o 
   4  -3   3      131.23      149.14      2.09 o 
   5  -3   3        4.32        3.81      0.78 o 
   6  -3   3        1.87        1.03      0.44 o 
   7  -3   3        0.04       -0.03      0.37 o 
   8  -3   3        2.03        1.21      0.41 o 
  -8  -2   3        4.70        4.59      0.78 o 
  -7  -2   3       15.18       11.93      0.72 o 
  -6  -2   3       59.25       56.54      1.47 o 
  -5  -2   3        1.30        0.79      0.27 o 
  -4  -2   3        6.96        8.97      0.45 o 
  -3  -2   3      357.11      392.17      2.77 o 
  -2  -2   3      326.62      336.46      1.95 o 
  -1  -2   3      903.39      828.79      3.91 o 
   1  -2   3        8.41        8.59      1.02 o 
   4  -2   3        0.70       -0.49      0.37 o 
   5  -2   3       70.37       64.22      1.35 o 
   6  -2   3        2.54        0.50      0.47 o 
   7  -2   3       83.58       84.51      1.73 o 
   8  -2   3        1.99        0.35      0.41 o 
  -8  -1   3       67.18       69.24      2.00 o 
  -7  -1   3      173.76      184.87      3.59 o 
  -6  -1   3      532.15      591.36      7.05 o 
  -5  -1   3       29.66       31.54      0.80 o 
  -4  -1   3       68.38       74.04      1.02 o 
  -3  -1   3      196.20      174.79      1.45 o 
  -2  -1   3     1898.51     1796.93     10.90 o 
  -1  -1   3      991.08      868.16      4.87 o 
   0  -1   3       31.70       36.11      3.67 o 
   2  -1   3      808.93      763.41      8.56 o 
   3  -1   3        3.09        1.65      0.65 o 
   4  -1   3      211.50      226.49      3.07 o 
   5  -1   3       25.75       22.12      0.96 o 
   6  -1   3      223.57      220.46      3.63 o 
   7  -1   3        7.35        7.92      0.69 o 
   8  -1   3        2.27        1.21      0.55 o 
  -8   0   3        3.40        2.55      0.47 o 
  -7   0   3      101.30      103.12      1.42 o 
  -6   0   3     1150.59     1268.30      8.45 o 
  -5   0   3       39.49       40.39      0.94 o 
  -4   0   3       30.86       27.69      0.54 o 
  -3   0   3      115.36       98.31      0.72 o 
  -2   0   3       18.42       15.23      0.96 o 
  -1   0   3      322.01      261.13      4.86 o 
   0   0   3      167.09      172.04      3.01 o 
   1   0   3     3674.01     3403.50     10.05 o 
   2   0   3      317.44      321.50      3.88 o 
   3   0   3      287.01      290.96      4.54 o 
   4   0   3       74.51       66.48      1.81 o 
   5   0   3       96.60       94.89      1.89 o 
   6   0   3       20.82       25.07      1.29 o 
   7   0   3      106.18      102.74      2.04 o 
  -8   1   3        0.63        0.26      0.26 o 
  -7   1   3       26.72       25.71      1.21 o 
  -6   1   3      267.38      281.37      2.87 o 
  -5   1   3       62.96       52.61      0.94 o 
  -4   1   3       64.27       51.45      0.62 o 
  -3   1   3      190.17      202.29      2.32 o 
  -2   1   3      279.24      262.18      3.92 o 
  -1   1   3       33.03       35.48      1.09 o 
   0   1   3      878.25      815.38      4.48 o 
   1   1   3       66.89       51.48      1.08 o 
   2   1   3      431.32      420.58      4.18 o 
   3   1   3      194.41      198.37      2.30 o 
   4   1   3        6.33        5.60      0.66 o 
   5   1   3       20.08       20.29      0.83 o 
   6   1   3       14.14       11.71      0.83 o 
   7   1   3      104.08      109.25      2.14 o 
  -8   2   3        0.40        0.15      0.31 o 
  -7   2   3        9.46        8.17      1.09 o 
  -6   2   3      297.77      303.00      3.68 o 
  -5   2   3       92.09      100.49      1.13 o 
  -4   2   3       11.79       12.37      2.32 o 
  -3   2   3     1163.87     1234.14     10.85 o 
  -2   2   3       66.85       68.71      1.04 o 
  -1   2   3       24.54       21.69      0.96 o 
   0   2   3       32.20       22.85      0.69 o 
   1   2   3       87.87       97.15      1.60 o 
   2   2   3      171.96      164.85      3.24 o 
   3   2   3      315.88      357.29      2.94 o 
   4   2   3      181.38      188.15      2.88 o 
   5   2   3      131.46      125.90      2.09 o 
   6   2   3      100.77      107.16      1.73 o 
   7   2   3        0.00        0.68      0.71 o 
  -8   3   3        9.33        9.96      1.21 o 
  -7   3   3        3.06        2.05      0.56 o 
  -6   3   3       16.01       12.64      0.75 o 
  -5   3   3       14.14       17.26      0.89 o 
  -4   3   3        6.44        3.63      0.64 o 
  -3   3   3        5.19        3.81      0.49 o 
  -2   3   3       22.55       20.82      0.52 o 
  -1   3   3        8.82        9.32      0.44 o 
   0   3   3      818.65      882.18      7.27 o 
   1   3   3      190.73      201.00      2.21 o 
   2   3   3      609.66      667.19      4.13 o 
   3   3   3      114.31      113.61      1.84 o 
   4   3   3       15.27       17.91      1.11 o 
   5   3   3       16.70       14.20      1.90 o 
   6   3   3        0.66        0.18      0.34 o 
  -8   4   3       90.91       86.05      2.36 o 
  -7   4   3        2.09        1.20      0.43 o 
  -6   4   3       50.15       48.13      1.69 o 
  -5   4   3       50.05       48.84      1.11 o 
  -4   4   3        4.92        3.50      1.10 o 
  -3   4   3      234.99      253.22      2.07 o 
  -2   4   3        5.85        5.50      0.47 o 
  -1   4   3      188.92      195.80      1.61 o 
   0   4   3      895.41      984.59      5.51 o 
   1   4   3       20.71       12.27      0.72 o 
   2   4   3        3.44        1.56      0.51 o 
   3   4   3      264.23      283.61      3.87 o 
   4   4   3        9.62        6.23      0.69 o 
   5   4   3        0.06        0.52      0.27 o 
   6   4   3        9.76        9.98      0.72 o 
  -8   5   3        1.17        0.75      0.41 o 
  -7   5   3      101.38      107.42      2.42 o 
  -6   5   3       43.37       40.30      1.43 o 
  -5   5   3        1.33        0.33      0.20 o 
  -4   5   3       31.64       27.61      0.69 o 
  -3   5   3      323.48      319.29      1.52 o 
  -2   5   3      423.27      449.73      2.52 o 
  -1   5   3      147.08      159.02      1.45 o 
   0   5   3       41.89       38.72      1.58 o 
   1   5   3        3.84        4.49      0.50 o 
   2   5   3        0.15       -0.12      0.83 o 
   3   5   3      292.42      312.33      4.16 o 
   4   5   3      198.05      207.56      3.29 o 
   5   5   3       41.15       41.67      1.49 o 
  -8   6   3        0.04        0.06      0.43 o 
  -7   6   3        5.25        6.09      0.66 o 
  -6   6   3      140.57      144.52      3.49 o 
  -5   6   3       92.18       95.54      2.31 o 
  -4   6   3     1471.58     1510.35     10.17 o 
  -3   6   3       14.95       15.84      0.61 o 
  -2   6   3       89.33       91.63      2.12 o 
  -1   6   3       79.58       89.76      1.65 o 
   0   6   3        1.14        1.27      0.37 o 
   1   6   3       62.70       58.47      1.33 o 
   2   6   3       31.21       29.06      1.62 o 
   3   6   3     1463.62     1642.52      7.86 o 
   4   6   3      555.50      620.02     11.76 o 
   5   6   3        0.16        0.89      0.53 o 
  -8   7   3        3.56        3.19      0.74 o 
  -7   7   3        1.07        1.29      0.46 o 
  -6   7   3      113.86      108.24      1.89 o 
  -5   7   3       40.90       40.90      0.70 o 
  -4   7   3       36.89       32.76      0.92 o 
  -3   7   3       12.37       10.58      0.74 o 
  -2   7   3        4.75        4.49      1.19 o 
  -1   7   3      263.85      279.48      3.70 o 
   0   7   3      114.74      124.32      2.30 o 
   1   7   3       58.13       55.53      1.72 o 
   2   7   3      323.24      332.26      4.95 o 
   3   7   3      133.02      130.58      3.49 o 
   4   7   3        7.16        7.30      1.45 o 
  -7   8   3        0.59        0.53      0.32 o 
  -6   8   3      149.14      156.76      2.09 o 
  -5   8   3       14.71       18.46      3.27 o 
  -4   8   3      442.83      450.18      5.06 o 
  -3   8   3      421.35      434.30      5.04 o 
  -2   8   3      656.91      677.35     10.70 o 
  -1   8   3       77.22       71.33      3.26 o 
   0   8   3      220.48      212.38      3.72 o 
   1   8   3        9.70        9.70      0.86 o 
   2   8   3      229.69      236.74      3.32 o 
   3   8   3        1.40        0.98      0.50 o 
  -7   9   3        2.25        1.58      0.39 o 
  -6   9   3       34.50       31.81      1.77 o 
  -5   9   3       10.39        8.76      0.50 o 
  -4   9   3       12.15       11.22      0.70 o 
  -3   9   3      253.84      251.91      2.58 o 
  -2   9   3        2.71        1.21      0.39 o 
  -1   9   3        0.19        0.34      0.26 o 
   0   9   3        7.07        6.09      0.72 o 
   1   9   3       10.16        8.44      0.83 o 
   2   9   3        0.26        1.11      0.58 o 
  -6  10   3       39.36       39.87      0.92 o 
  -5  10   3        0.09        0.18      0.23 o 
  -4  10   3       27.23       27.08      0.98 o 
  -3  10   3       26.21       20.47      2.27 o 
  -2  10   3      125.89      113.92      2.57 o 
  -1  10   3       59.69       57.67      1.60 o 
   0  10   3       13.01       11.15      0.94 o 
   1  10   3       51.65       54.44      2.25 o 
  -5  11   3        9.21       10.77      0.65 o 
  -4  11   3      115.05      117.01      2.42 o 
  -3  11   3       96.17       91.66      2.97 o 
  -2  11   3       29.43       19.02      1.27 o 
  -1  11   3       31.99       36.87      1.82 o 
   0 -12   4        2.53        2.51      0.39 o 
   1 -12   4        1.19        0.29      0.19 o 
   2 -12   4       24.79       20.53      0.85 o 
   3 -12   4       12.04        8.72      1.37 o 
   4 -12   4       66.67       69.25      2.37 o 
   5 -12   4        0.14       -0.04      0.39 o 
  -2 -11   4       24.37       18.66      1.52 o 
  -1 -11   4        0.00       -0.49      0.67 o 
   0 -11   4       51.57       53.31      2.24 o 
   1 -11   4       14.58        9.66      0.82 o 
   2 -11   4        1.97        2.69      0.67 o 
   3 -11   4       34.42       39.54      1.87 o 
   4 -11   4       20.70       16.42      4.10 o 
   5 -11   4       77.13       82.58      2.84 o 
   6 -11   4        9.25        6.56      1.28 o 
  -3 -10   4       20.67       20.28      2.30 o 
  -2 -10   4        3.04        2.74      0.65 o 
  -1 -10   4        9.59        5.87      0.77 o 
   0 -10   4        1.38        0.67      0.74 o 
   1 -10   4      218.91      218.09      2.47 o 
   2 -10   4        4.56        3.47      0.56 o 
   3 -10   4        1.58        0.71      0.38 o 
   4 -10   4       10.53       10.59      2.55 o 
   5 -10   4        2.71        2.15      0.39 o 
   6 -10   4      137.23      142.63      3.50 o 
   7 -10   4        0.00        0.49      0.41 o 
  -4  -9   4        0.32        0.80      0.42 o 
  -3  -9   4       12.20       10.01      1.03 o 
  -2  -9   4        7.66        7.57      0.88 o 
  -1  -9   4       51.03       42.98      1.70 o 
   0  -9   4      581.82      613.04      7.13 o 
   2  -9   4       10.65        9.61      2.30 o 
   3  -9   4       28.45       27.13      3.53 o 
   4  -9   4       62.97       55.60      2.23 o 
   5  -9   4       47.62       45.42      1.93 o 
   6  -9   4        9.17        7.55      1.75 o 
   7  -9   4       58.74       60.80      2.14 o 
  -5  -8   4        7.07        5.70      0.96 o 
  -4  -8   4        4.82        5.08      0.75 o 
  -3  -8   4      115.52      111.61      2.14 o 
  -2  -8   4      110.44      105.16      2.24 o 
  -1  -8   4        3.29        3.18      0.56 o 
   0  -8   4       44.86       42.11      1.18 o 
   1  -8   4      198.43      222.25      1.85 o 
   2  -8   4        4.74        6.08      1.17 o 
   3  -8   4       10.07        8.52      2.05 o 
   4  -8   4      142.71      132.50      3.72 o 
   5  -8   4       23.27       20.90      1.75 o 
   6  -8   4      317.56      342.60      5.31 o 
   7  -8   4        4.01        4.32      0.57 o 
  -5  -7   4       13.63       11.24      1.05 o 
  -4  -7   4       42.55       38.13      2.52 o 
  -3  -7   4       34.90       34.64      2.10 o 
  -2  -7   4        1.53        1.15      0.49 o 
  -1  -7   4        8.65        4.57      1.12 o 
   0  -7   4       56.32       56.15      1.02 o 
   1  -7   4      436.48      413.65      3.68 o 
   2  -7   4        6.56        7.65      1.84 o 
   3  -7   4      113.41      106.88      3.13 o 
   4  -7   4       53.08       44.93      1.71 o 
   5  -7   4        9.31        6.97      0.58 o 
   6  -7   4       97.72      103.30      1.40 o 
   7  -7   4        0.03        0.46      0.50 o 
   8  -7   4        7.77        6.61      0.54 o 
  -6  -6   4        1.02        0.66      0.37 o 
  -5  -6   4        1.84        0.51      0.51 o 
  -4  -6   4       96.32       97.81      3.00 o 
  -3  -6   4       33.08       38.62      1.48 o 
  -2  -6   4       76.97       80.60      1.24 o 
  -1  -6   4      124.30      127.60      1.34 o 
   0  -6   4      362.49      368.74      2.72 o 
   1  -6   4      865.01      887.02      4.85 o 
   2  -6   4       56.10       51.04      1.81 o 
   3  -6   4        3.37        1.38      0.55 o 
   4  -6   4       32.38       33.14      0.59 o 
   5  -6   4       34.73       38.08      2.19 o 
   6  -6   4        1.32        1.45      0.46 o 
   7  -6   4        0.55        0.37      0.21 o 
   8  -6   4        5.77        5.81      0.57 o 
  -6  -5   4       14.16       10.90      1.42 o 
  -5  -5   4      129.48      122.24      2.14 o 
  -4  -5   4        3.16        2.20      0.54 o 
  -3  -5   4       14.49       14.97      0.81 o 
  -2  -5   4       38.39       34.72      0.78 o 
  -1  -5   4      155.72      171.52      3.36 o 
   0  -5   4     1139.01     1098.39      6.64 o 
   1  -5   4      750.78      772.99      5.34 o 
   2  -5   4      109.62      103.27      2.82 o 
   3  -5   4      148.33      123.73      0.84 o 
   4  -5   4       14.47       15.79      0.66 o 
   5  -5   4       11.76       13.76      0.92 o 
   6  -5   4        0.66        0.34      0.44 o 
   7  -5   4      100.57       96.37      2.20 o 
   8  -5   4       16.30       12.56      1.07 o 
  -7  -4   4        0.27        0.45      0.34 o 
  -6  -4   4        0.12        0.11      0.43 o 
  -5  -4   4       14.86       14.09      0.79 o 
  -4  -4   4       94.97      100.87      1.38 o 
  -3  -4   4      320.74      331.37      2.02 o 
  -2  -4   4     1729.74     1865.37      8.22 o 
  -1  -4   4      893.20      919.92      5.67 o 
   0  -4   4        3.27        7.54      0.46 o 
   1  -4   4      180.02      170.61      1.45 o 
   2  -4   4      284.78      277.94      3.54 o 
   3  -4   4      440.12      427.36      4.31 o 
   4  -4   4        7.64        4.37      0.60 o 
   5  -4   4       20.38       16.97      0.87 o 
   6  -4   4      397.54      409.37      5.76 o 
   7  -4   4      141.42      131.66      2.07 o 
   8  -4   4       12.60       13.39      0.84 o 
  -7  -3   4        2.20        2.47      0.63 o 
  -6  -3   4        9.07        9.93      0.87 o 
  -5  -3   4       22.24       21.95      0.74 o 
  -4  -3   4      131.05      133.12      1.33 o 
  -3  -3   4      332.49      351.99      3.55 o 
  -2  -3   4       21.11       21.47      0.64 o 
  -1  -3   4       87.98       72.70      1.02 o 
   0  -3   4        0.03       -0.35      0.33 o 
   1  -3   4      378.38      357.04      2.60 o 
   2  -3   4       23.64       34.26      0.84 o 
   3  -3   4     1883.96     2106.17     17.70 o 
   5  -3   4       73.10       69.80      1.52 o 
   6  -3   4      113.05      110.83      5.47 o 
   7  -3   4       25.68       21.02      1.01 o 
   8  -3   4       26.91       23.17      1.34 o 
  -8  -2   4        3.66        3.65      0.48 o 
  -7  -2   4        7.28        7.79      0.61 o 
  -6  -2   4      104.15      104.26      1.36 o 
  -5  -2   4        1.41        0.83      0.27 o 
  -4  -2   4       32.24       32.76      0.74 o 
  -3  -2   4       75.05       85.31      0.97 o 
  -2  -2   4       32.58       39.10      1.01 o 
  -1  -2   4       32.25       28.31      0.68 o 
   0  -2   4     1181.68     1154.17      7.12 o 
   1  -2   4       76.38       82.13      1.57 o 
   2  -2   4     1565.72     1429.23     16.87 o 
   4  -2   4       91.97       96.64      3.01 o 
   5  -2   4      159.58      157.15      2.80 o 
   6  -2   4       34.32       34.89      1.36 o 
   7  -2   4       91.79       89.79      1.96 o 
   8  -2   4       38.76       48.62      2.18 o 
  -8  -1   4       12.14       10.62      0.74 o 
  -7  -1   4        0.18       -0.10      0.29 o 
  -6  -1   4       13.26       11.95      0.64 o 
  -5  -1   4       68.65       66.35      1.09 o 
  -4  -1   4      119.76      105.36      0.99 o 
  -3  -1   4      189.61      191.00      1.63 o 
  -2  -1   4       15.88       12.93      0.59 o 
  -1  -1   4       12.59        8.24      0.93 o 
   0  -1   4        1.97        1.16      0.32 o 
   1  -1   4      302.89      303.22      7.33 o 
   2  -1   4      290.30      275.30     11.19 o 
   3  -1   4      249.96      266.15      3.81 o 
   4  -1   4       60.89       66.73      2.07 o 
   5  -1   4       28.78       28.26      1.02 o 
   6  -1   4       19.98       17.66      0.90 o 
   7  -1   4        8.81       10.32      0.85 o 
  -8   0   4       31.64       27.39      2.12 o 
  -7   0   4      252.41      273.19      2.83 o 
  -6   0   4        6.03        5.22      0.63 o 
  -5   0   4       14.23       14.38      0.68 o 
  -4   0   4        0.09        0.06      0.13 o 
  -3   0   4      104.22      134.66      1.18 o 
  -2   0   4      464.11      459.93      4.45 o 
  -1   0   4       78.93       67.88      1.47 o 
   0   0   4       15.67       14.22      1.86 o 
   1   0   4     2649.74     2553.89     10.56 o 
   2   0   4        2.41        1.93      0.42 o 
   3   0   4      207.95      240.13      3.68 o 
   4   0   4       81.71       84.46      2.27 o 
   5   0   4      155.84      156.36      3.63 o 
   6   0   4       36.77       30.24      1.21 o 
   7   0   4       93.10       98.71      2.09 o 
  -8   1   4       33.30       30.64      1.13 o 
  -7   1   4       43.55       39.04      1.08 o 
  -6   1   4      212.02      221.10      2.44 o 
  -5   1   4        3.65        3.67      0.27 o 
  -4   1   4      286.16      263.73      1.46 o 
  -3   1   4     1518.38     1602.77     21.90 o 
  -2   1   4     3404.90     3343.14      8.89 o 
  -1   1   4       54.37       53.64      1.24 o 
   0   1   4      352.99      360.44      3.86 o 
   1   1   4      249.37      247.85      4.29 o 
   2   1   4        3.84        3.07      0.43 o 
   3   1   4      206.23      194.65      2.17 o 
   4   1   4       14.11       19.55      1.44 o 
   5   1   4       27.59       26.55      1.56 o 
   6   1   4       82.63       81.51      1.89 o 
   7   1   4        0.05       -0.14      0.48 o 
  -8   2   4        0.08       -0.33      0.99 o 
  -7   2   4      143.59      144.88      3.30 o 
  -6   2   4      463.85      477.56      5.40 o 
  -5   2   4        0.99        0.97      0.61 o 
  -4   2   4      854.00      892.27     37.77 o 
  -3   2   4      422.07      467.12      4.84 o 
  -2   2   4      301.99      300.16      2.43 o 
  -1   2   4      555.34      575.73      3.38 o 
   0   2   4       35.51       34.51      0.71 o 
   1   2   4      250.12      264.37      2.97 o 
   2   2   4      851.19      885.33      5.90 o 
   3   2   4      108.25      102.88      1.88 o 
   4   2   4     1084.28     1154.74     10.92 o 
   5   2   4      127.70      129.08      2.18 o 
   6   2   4        2.17        1.09      0.58 o 
  -8   3   4      187.99      205.44      3.47 o 
  -7   3   4        1.64        2.00      0.73 o 
  -6   3   4       66.70       70.60      1.93 o 
  -5   3   4       19.58       18.30      1.04 o 
  -4   3   4      640.92      667.75      4.78 o 
  -3   3   4      252.92      273.50      1.87 o 
  -2   3   4     2143.66     2243.47     18.61 o 
  -1   3   4      477.17      508.03      3.38 o 
   0   3   4     3693.15     3847.86     49.71 o 
   1   3   4      368.15      408.42      2.93 o 
   2   3   4        0.53       -0.35      0.41 o 
   3   3   4      305.42      324.39      5.32 o 
   4   3   4       78.05       76.11      2.44 o 
   5   3   4       20.58       19.95      1.92 o 
   6   3   4       11.85       11.95      0.85 o 
  -8   4   4       84.87       81.15      2.23 o 
  -7   4   4       23.17       22.63      1.10 o 
  -6   4   4      175.49      189.15      2.83 o 
  -5   4   4      280.59      282.14      3.61 o 
  -4   4   4      142.98      134.56      2.05 o 
  -3   4   4      223.23      213.56      2.29 o 
  -2   4   4     1436.99     1421.57      6.44 o 
  -1   4   4       29.89       22.84      0.74 o 
   0   4   4       23.48       18.18      0.74 o 
   1   4   4       11.81       13.17      0.70 o 
   2   4   4        0.29        0.15      0.28 o 
   3   4   4        0.61        0.03      0.53 o 
   4   4   4       25.16       23.23      1.66 o 
   5   4   4       96.71      104.55      2.93 o 
   6   4   4       60.68       56.89      2.78 o 
  -8   5   4       19.65       21.79      1.28 o 
  -7   5   4        9.98        8.43      0.86 o 
  -6   5   4      433.24      439.87      6.38 o 
  -5   5   4       12.46       12.06      0.78 o 
  -4   5   4       55.95       50.86      1.15 o 
  -3   5   4       50.66       54.22      0.94 o 
  -2   5   4      152.86      129.40      1.71 o 
  -1   5   4      453.87      503.52      4.78 o 
   0   5   4       11.73       11.56      0.66 o 
   1   5   4        0.00       -0.06      0.39 o 
   2   5   4       25.75       26.83      1.14 o 
   3   5   4       21.85       20.97      0.89 o 
   4   5   4       16.17       17.44      1.17 o 
   5   5   4       66.58       67.22      4.02 o 
  -8   6   4        7.45        5.99      0.79 o 
  -7   6   4        4.89        4.67      0.54 o 
  -6   6   4        5.42        5.96      0.66 o 
  -5   6   4      140.41      129.05      2.17 o 
  -4   6   4      415.28      426.17      3.86 o 
  -3   6   4      275.27      300.28      2.71 o 
  -2   6   4        2.94        2.80      0.44 o 
  -1   6   4      135.36      137.13      2.71 o 
   0   6   4        0.56        0.45      0.32 o 
   1   6   4       88.90       82.63      4.70 o 
   2   6   4       52.22       49.94      3.59 o 
   3   6   4        4.81        3.45      0.45 o 
   4   6   4       66.10       68.03      2.72 o 
  -8   7   4        3.89        3.53      0.70 o 
  -7   7   4      163.45      172.30      2.31 o 
  -6   7   4      218.67      219.00      3.78 o 
  -5   7   4      945.11     1011.19     20.27 o 
  -4   7   4      168.78      171.03      2.07 o 
  -3   7   4       10.91       10.40      0.80 o 
  -2   7   4      200.19      213.67      2.80 o 
  -1   7   4      593.15      613.44      6.47 o 
   0   7   4       55.00       49.81      1.53 o 
   1   7   4      301.39      325.33      4.78 o 
   2   7   4        5.79        4.44      0.51 o 
   3   7   4      123.61      126.53      3.30 o 
   4   7   4       27.72       20.56      2.98 o 
  -7   8   4       77.11       81.63      2.08 o 
  -6   8   4       10.85        8.78      0.68 o 
  -5   8   4      221.75      231.09      2.16 o 
  -4   8   4        9.17        8.66      0.56 o 
  -3   8   4      647.88      714.10     13.74 o 
  -2   8   4       34.75       32.76      1.38 o 
  -1   8   4        3.12        5.16      0.53 o 
   0   8   4        2.67        1.70      0.61 o 
   1   8   4       82.77       81.90      3.19 o 
   2   8   4       25.63       24.01      1.54 o 
   3   8   4       16.27       10.98      1.55 o 
  -7   9   4       94.94       83.65      3.22 o 
  -6   9   4       92.62       95.58      1.98 o 
  -5   9   4        6.68        3.97      0.42 o 
  -4   9   4       21.76       18.82      0.84 o 
  -3   9   4       97.56      103.96      2.22 o 
  -2   9   4       23.46       23.78      1.24 o 
  -1   9   4       44.56       37.12      1.65 o 
   0   9   4        1.45        0.47      0.36 o 
   1   9   4       15.72       11.80      1.05 o 
   2   9   4       12.02       11.73      1.07 o 
  -6  10   4       13.55        9.90      1.10 o 
  -5  10   4        6.91        7.94      0.59 o 
  -4  10   4        0.02        0.00      0.31 o 
  -3  10   4      104.42      104.48      2.54 o 
  -2  10   4       26.93       19.89      1.25 o 
  -1  10   4       18.94       20.41      1.26 o 
   0  10   4       41.48       40.71      1.61 o 
  -3  11   4       51.77       64.06      2.32 o 
   0 -12   5       12.20       15.23      1.69 o 
   1 -12   5        2.40        3.38      0.52 o 
   2 -12   5       10.81       12.21      2.46 o 
   3 -12   5       13.48       10.67      2.41 o 
   4 -12   5        6.23        3.03      0.77 o 
   5 -12   5       53.30       47.80      2.55 o 
  -2 -11   5        3.17        2.62      1.04 o 
  -1 -11   5       25.17       20.25      1.72 o 
   0 -11   5        1.08       -0.14      0.68 o 
   1 -11   5       11.32       12.13      1.25 o 
   2 -11   5       13.81       10.84      2.34 o 
   3 -11   5       92.59       84.79      2.75 o 
   5 -11   5       32.65       28.46      4.14 o 
   6 -11   5        0.05       -0.68      0.53 o 
  -3 -10   5       12.14        7.67      0.98 o 
  -2 -10   5       47.88       43.40      1.78 o 
  -1 -10   5       24.38       18.78      1.32 o 
   0 -10   5        0.13       -0.06      0.39 o 
   1 -10   5       12.71       14.64      3.58 o 
   2 -10   5       38.04       38.50      4.68 o 
   4 -10   5       70.53       60.18      3.93 o 
   5 -10   5      131.16      130.20      3.78 o 
   6 -10   5        0.49        0.92      0.50 o 
  -4  -9   5        1.09        1.14      0.36 o 
  -3  -9   5        8.45        9.32      0.96 o 
  -2  -9   5      108.16      116.37      2.32 o 
  -1  -9   5        8.64        7.71      0.89 o 
   0  -9   5      251.85      271.09      4.83 o 
   1  -9   5      581.88      562.05     38.14 o 
   2  -9   5       24.62       17.92      3.72 o 
   3  -9   5       33.31       28.68      1.39 o 
   4  -9   5       14.75       13.26      2.72 o 
   5  -9   5       22.03       20.30      4.09 o 
   6  -9   5        0.54       -0.37      0.47 o 
   7  -9   5       16.17       13.12      3.03 o 
  -5  -8   5        2.47        1.92      0.58 o 
  -4  -8   5       25.68       29.68      2.11 o 
  -3  -8   5        0.00        0.15      0.37 o 
  -2  -8   5       29.26       27.26      1.39 o 
  -1  -8   5      170.49      160.39      3.00 o 
   0  -8   5       66.10       63.74      2.49 o 
   1  -8   5      283.75      293.65      2.99 o 
   2  -8   5      311.51      324.45      7.12 o 
   3  -8   5      129.02      128.36      4.07 o 
   4  -8   5        0.01        1.66      0.63 o 
   5  -8   5       25.46       23.83      2.22 o 
   6  -8   5      127.30      136.87      0.93 o 
   7  -8   5        9.97        8.75      0.48 o 
  -5  -7   5        0.43        0.38      0.62 o 
  -4  -7   5      569.04      588.94      5.09 o 
  -3  -7   5        3.92        0.47      0.46 o 
  -2  -7   5      250.13      260.70      4.73 o 
  -1  -7   5       79.40       79.91      3.35 o 
   0  -7   5        0.06       -0.33      0.35 o 
   1  -7   5       15.39       13.59      1.32 o 
   2  -7   5      500.98      526.39      7.92 o 
   3  -7   5       43.40       50.03      1.83 o 
   4  -7   5     1028.09     1115.16     14.45 o 
   5  -7   5       50.18       48.54      0.63 o 
   6  -7   5        9.38        7.91      0.84 o 
   7  -7   5        6.28        6.57      0.61 o 
  -6  -6   5       33.17       30.58      4.03 o 
  -5  -6   5        9.17        6.72      0.74 o 
  -4  -6   5      129.65      142.46      3.02 o 
  -3  -6   5      120.96      112.69      2.05 o 
  -1  -6   5      104.50      107.83      1.23 o 
   0  -6   5     2321.42     2405.51      5.41 o 
   1  -6   5      180.21      190.97      1.21 o 
   2  -6   5      245.15      253.15      1.09 o 
   3  -6   5       24.56       23.97      0.40 o 
   4  -6   5       50.81       55.38      0.71 o 
   5  -6   5      213.23      215.62      2.55 o 
   6  -6   5       16.47       16.82      0.91 o 
   7  -6   5       36.52       33.36      2.25 o 
   8  -6   5       39.33       41.73      1.37 o 
  -6  -5   5       15.02       14.51      1.11 o 
  -5  -5   5       13.29       10.12      0.89 o 
  -4  -5   5      102.48      107.60      2.74 o 
  -3  -5   5       20.61       18.59      1.23 o 
  -2  -5   5      290.71      313.60      2.09 o 
  -1  -5   5       42.66       43.56      0.70 o 
   0  -5   5      952.76      975.97     10.14 o 
   1  -5   5      320.86      329.38      2.11 o 
   2  -5   5        2.54        1.96      0.49 o 
   3  -5   5        4.93        3.50      0.54 o 
   4  -5   5      503.19      511.14      3.24 o 
   5  -5   5       27.38       24.94      0.81 o 
   6  -5   5      177.97      175.89      3.28 o 
   7  -5   5       12.44        9.64      0.78 o 
   8  -5   5        6.94        5.47      0.63 o 
  -7  -4   5       13.62       10.91      1.04 o 
  -6  -4   5       32.60       31.60      1.13 o 
  -5  -4   5       71.90       63.18      5.46 o 
  -4  -4   5       35.73       38.81      1.15 o 
  -3  -4   5       23.90       27.19      0.67 o 
  -2  -4   5      179.34      184.59      1.57 o 
  -1  -4   5       76.34       79.16      0.82 o 
   0  -4   5      427.24      452.38      7.16 o 
   1  -4   5        0.28        0.22      0.15 o 
   2  -4   5        8.07        4.00      0.99 o 
   3  -4   5      134.97      135.07      1.76 o 
   4  -4   5      141.51      123.34      2.23 o 
   5  -4   5      236.65      246.48      3.03 o 
   6  -4   5       12.75       11.15      0.75 o 
   7  -4   5        0.56       -0.48      0.41 o 
   8  -4   5        1.13        0.58      0.39 o 
  -7  -3   5        0.00        0.44      0.32 o 
  -6  -3   5      193.17      194.40      3.20 o 
  -5  -3   5      235.68      235.82      3.64 o 
  -4  -3   5        6.57        5.92      0.40 o 
  -3  -3   5      411.48      438.41      2.18 o 
  -2  -3   5      134.19      109.74      1.87 o 
  -1  -3   5       70.12       65.19      0.86 o 
   0  -3   5       86.96       82.73      0.83 o 
   1  -3   5      142.26      147.97      1.63 o 
   2  -3   5       66.58       71.00      1.80 o 
   3  -3   5      112.97      103.38      2.19 o 
   4  -3   5       67.50       67.85      2.41 o 
   5  -3   5      200.26      200.75      2.77 o 
   6  -3   5      120.98      111.70      2.23 o 
   7  -3   5       52.93       48.86      1.40 o 
  -7  -2   5       69.42       70.93      1.36 o 
  -6  -2   5      741.89      812.03      3.55 o 
  -5  -2   5     1395.15     1538.46      9.78 o 
  -4  -2   5      151.44      149.74      1.59 o 
  -3  -2   5      180.45      166.59      1.37 o 
  -2  -2   5      321.97      340.17      4.00 o 
  -1  -2   5      538.38      541.67      4.05 o 
   0  -2   5      161.15      150.67      2.53 o 
   1  -2   5       99.97      103.86      1.61 o 
   2  -2   5     1535.82     1611.11     18.98 o 
   3  -2   5     2614.92     2676.76      9.43 o 
   4  -2   5        4.02        3.20      0.68 o 
   5  -2   5      591.32      627.42      9.17 o 
   6  -2   5        7.70        5.29      1.07 o 
   7  -2   5       37.25       37.32      1.26 o 
  -8  -1   5        0.14       -0.01      0.18 o 
  -7  -1   5       11.81       11.13      0.56 o 
  -6  -1   5      271.75      293.43      3.14 o 
  -5  -1   5      421.50      416.71      3.44 o 
  -4  -1   5        3.38        4.20      0.37 o 
  -3  -1   5        0.25       -0.03      0.40 o 
  -2  -1   5        1.69        1.53      0.32 o 
  -1  -1   5       69.63       60.36      1.27 o 
   0  -1   5      682.44      686.29      4.75 o 
   1  -1   5     3305.88     3395.99     27.49 o 
   2  -1   5        7.94        8.12      0.79 o 
   3  -1   5        0.01       -0.64      0.61 o 
   4  -1   5        0.96        0.24      0.30 o 
   5  -1   5        7.37        5.09      1.02 o 
   6  -1   5        1.08        0.51      0.51 o 
   7  -1   5        0.01        0.25      0.66 o 
  -8   0   5       19.48       18.88      1.19 o 
  -7   0   5      102.96      107.68      1.21 o 
  -6   0   5        6.81        5.07      0.36 o 
  -5   0   5        0.39        0.51      0.20 o 
  -4   0   5      184.77      176.78      3.79 o 
  -3   0   5      517.82      536.22      3.49 o 
  -2   0   5       52.70       61.30      1.07 o 
  -1   0   5      736.30      728.78      5.38 o 
   0   0   5      514.46      504.09      6.50 o 
   1   0   5      311.93      298.23      9.22 o 
   2   0   5       48.18       48.52      1.22 o 
   3   0   5      169.02      171.69      2.07 o 
   4   0   5      169.56      162.54      3.77 o 
   5   0   5       40.70       42.40      1.87 o 
   6   0   5      104.99      104.38      7.21 o 
   7   0   5       86.37       84.36      2.78 o 
  -8   1   5        0.29        0.11      1.00 o 
  -7   1   5      186.56      188.23      2.91 o 
  -6   1   5       37.89       32.14      0.84 o 
  -5   1   5        2.53        2.62      0.24 o 
  -4   1   5       18.81       14.70      0.45 o 
  -3   1   5       36.13       31.46      1.32 o 
  -2   1   5      281.99      279.93      3.07 o 
  -1   1   5        0.78        2.98      0.86 o 
   0   1   5      150.90      145.90      1.91 o 
   1   1   5      986.42     1094.00      9.63 o 
   2   1   5      237.48      246.57      4.76 o 
   3   1   5       68.34       75.39      1.61 o 
   4   1   5       58.80       58.73      2.10 o 
   5   1   5        5.82        3.63      0.81 o 
   6   1   5       49.89       47.73      1.71 o 
  -8   2   5        0.67        0.25      0.30 o 
  -7   2   5       14.45       13.17      0.86 o 
  -6   2   5        2.13        1.07      0.47 o 
  -5   2   5        0.89        0.56      0.50 o 
  -4   2   5       23.46       28.01      0.97 o 
  -3   2   5        0.43       -0.13      0.17 o 
  -2   2   5       70.73       68.63      0.86 o 
  -1   2   5        0.04        0.01      0.28 o 
   0   2   5       93.89       88.03      1.09 o 
   1   2   5       63.58       65.35      1.08 o 
   2   2   5       99.07       82.51      1.55 o 
   3   2   5      597.67      638.38      6.02 o 
   4   2   5      132.93      123.01      3.30 o 
   5   2   5        2.16        1.06      0.76 o 
   6   2   5       12.55       10.46      0.87 o 
  -8   3   5       30.42       26.58      1.98 o 
  -7   3   5        2.32        1.60      0.40 o 
  -6   3   5       37.43       33.07      1.29 o 
  -5   3   5        0.01        0.70      0.90 o 
  -4   3   5       79.61       78.51      1.96 o 
  -3   3   5       30.18       27.36      1.13 o 
  -2   3   5        0.19       -0.25      0.34 o 
  -1   3   5       66.15       76.72      0.94 o 
   0   3   5      152.41      158.73      1.40 o 
   1   3   5      253.07      284.53      2.55 o 
   2   3   5      304.36      325.53      2.64 o 
   3   3   5      215.90      226.16      2.63 o 
   4   3   5       64.44       61.90      1.28 o 
   5   3   5        8.61        4.89      1.00 o 
   6   3   5        0.93        0.27      0.51 o 
  -8   4   5       34.19       42.08      1.88 o 
  -7   4   5      122.65      112.56      5.54 o 
  -6   4   5       54.25       44.89      1.96 o 
  -5   4   5      123.95      111.94      2.10 o 
  -4   4   5       71.67       67.62      1.87 o 
  -3   4   5       79.15       76.27      1.31 o 
  -2   4   5       10.45        9.51      0.59 o 
  -1   4   5       16.20       19.83      0.69 o 
   0   4   5       29.10       25.57      0.90 o 
   1   4   5      542.12      602.45      7.53 o 
   2   4   5        6.40        6.42      0.59 o 
   3   4   5        0.00        0.24      0.36 o 
   4   4   5       82.46       86.25      2.90 o 
   5   4   5      111.72      119.33      2.38 o 
  -8   5   5        0.08        0.27      0.28 o 
  -7   5   5        0.48        0.48      0.37 o 
  -6   5   5        1.87        3.91      0.53 o 
  -5   5   5       51.17       52.07      1.99 o 
  -4   5   5       80.50       77.92      1.82 o 
  -3   5   5       18.63       16.15      0.55 o 
  -2   5   5       11.54       11.03      0.68 o 
  -1   5   5        9.00        8.50      0.72 o 
   0   5   5        2.22        2.11      0.47 o 
   1   5   5       39.69       40.93      1.16 o 
   2   5   5       27.53       27.51      1.06 o 
   3   5   5      131.15      143.98      2.21 o 
   4   5   5       52.12       50.39      1.54 o 
   5   5   5       62.02       66.04      2.86 o 
  -8   6   5       39.02       42.83      1.82 o 
  -7   6   5       45.08       42.42      1.86 o 
  -6   6   5      189.07      188.07      5.07 o 
  -5   6   5      155.12      157.24      3.11 o 
  -4   6   5        6.94        5.84      0.78 o 
  -3   6   5       34.44       32.26      1.09 o 
  -2   6   5      320.07      328.65      3.48 o 
  -1   6   5       85.59       82.45      2.33 o 
   0   6   5       24.86       24.13      2.71 o 
   1   6   5      280.04      289.62      4.74 o 
   2   6   5       29.20       29.07      1.48 o 
   3   6   5      164.45      176.74      2.87 o 
   4   6   5        0.50        0.21      1.17 o 
  -7   7   5       17.59       13.64      1.55 o 
  -6   7   5        9.12        6.68      0.73 o 
  -5   7   5       50.92       49.26      1.52 o 
  -4   7   5       23.26       21.93      1.23 o 
  -3   7   5      328.16      344.23      4.63 o 
  -2   7   5       48.78       47.66      1.36 o 
  -1   7   5      115.14      116.45      2.34 o 
   0   7   5       14.36       13.44      2.42 o 
   1   7   5       10.43       10.71      1.37 o 
   2   7   5      104.95      102.28      2.87 o 
   3   7   5        1.48        1.42      0.42 o 
  -7   8   5       11.49       10.84      1.09 o 
  -6   8   5        0.32        0.58      0.38 o 
  -5   8   5      183.39      193.80      2.93 o 
  -4   8   5        0.85        0.43      0.28 o 
  -3   8   5      158.00      163.60      1.99 o 
  -2   8   5        5.27        4.12      0.48 o 
  -1   8   5       37.35       28.39      1.83 o 
   0   8   5      206.45      204.11      3.63 o 
   1   8   5       18.78       14.42      1.81 o 
   2   8   5       57.70       63.89      4.80 o 
  -6   9   5        6.81        6.37      0.67 o 
  -5   9   5        0.36        1.19      0.29 o 
  -3   9   5      122.32      130.87      5.16 o 
  -2   9   5       99.65       94.76      2.35 o 
  -1   9   5       17.46       11.56      0.94 o 
   0   9   5       42.75       34.88      3.44 o 
   1   9   5       13.28       12.35      1.62 o 
  -5  10   5       10.68       12.53      1.15 o 
  -4  10   5      125.61      144.73      5.02 o 
  -3  10   5       26.93       28.74      2.19 o 
  -2  10   5       13.22       13.59      1.51 o 
  -1  10   5        1.73        0.80      0.81 o 
   0 -12   6        0.89        1.23      0.84 o 
   1 -12   6        2.43        0.80      0.28 o 
   2 -12   6       15.71       17.41      3.68 o 
   3 -12   6        9.85        9.31      2.16 o 
   4 -12   6       32.21       35.97      2.76 o 
  -2 -11   6       76.46       86.46      3.42 o 
  -1 -11   6       10.25        8.83      1.19 o 
   0 -11   6       41.48       44.73      6.44 o 
   1 -11   6      186.02      186.20      2.32 o 
   2 -11   6      157.07      175.98      4.21 o 
   3 -11   6      248.01      289.51      6.31 o 
   4 -11   6       12.46       12.03      2.64 o 
   5 -11   6       45.50       48.50      2.09 o 
  -3 -10   6      106.91      102.78      6.07 o 
  -2 -10   6        2.05        2.21      0.52 o 
  -1 -10   6       52.73       49.97      1.94 o 
   0 -10   6       92.02       62.46      2.40 o 
   1 -10   6      354.12      348.98      5.61 o 
   2 -10   6      280.51      310.97      4.59 o 
   3 -10   6       39.16       35.98      3.99 o 
   4 -10   6       22.67       19.99      4.77 o 
   5 -10   6        2.10        1.80      0.68 o 
   6 -10   6       16.21       13.42      3.44 o 
  -4  -9   6       27.22       22.63      1.47 o 
  -3  -9   6        0.20        0.61      0.40 o 
  -2  -9   6       74.31       67.38      2.09 o 
  -1  -9   6       14.46       11.44      1.63 o 
   0  -9   6        1.43        1.12      0.51 o 
   1  -9   6      546.73      590.14      9.22 o 
   2  -9   6       32.65       34.95      2.24 o 
   3  -9   6       32.43       28.02      2.10 o 
   4  -9   6        0.00        0.52      0.28 o 
   5  -9   6      128.46      129.58      3.68 o 
   6  -9   6       30.84       26.04      5.69 o 
   7  -9   6       77.24       72.38      3.38 o 
  -4  -8   6        0.62        0.74      0.29 o 
  -3  -8   6       42.92       40.55      1.73 o 
  -2  -8   6       16.86       14.62      1.29 o 
  -1  -8   6       40.49       34.69      2.65 o 
   0  -8   6        8.77       10.21      1.90 o 
   1  -8   6      663.24      645.47     21.76 o 
   2  -8   6        9.32        8.83      1.58 o 
   3  -8   6       53.95       46.79      3.09 o 
   4  -8   6      121.77      128.48      3.60 o 
   5  -8   6       50.72       46.92      1.78 o 
   6  -8   6      145.33      151.30      2.10 o 
   7  -8   6        4.68        3.67      0.51 o 
  -5  -7   6        6.97        3.94      0.52 o 
  -4  -7   6      113.72      107.77      2.52 o 
  -3  -7   6       94.59       89.23      7.40 o 
  -2  -7   6       30.57       27.06      1.98 o 
  -1  -7   6       77.01       68.57      1.36 o 
   0  -7   6       41.44       38.48      1.14 o 
   1  -7   6        2.11        2.87      0.28 o 
   2  -7   6       58.67       54.14      1.83 o 
   3  -7   6       36.38       28.89      1.39 o 
   4  -7   6       56.38       57.82      2.48 o 
   5  -7   6        1.27        0.51      0.15 o 
   6  -7   6        7.60        7.17      0.53 o 
   7  -7   6       32.59       28.56      0.89 o 
  -6  -6   6        4.77        6.13      0.86 o 
  -5  -6   6      224.78      232.91      7.95 o 
  -4  -6   6       53.39       45.17      1.45 o 
  -3  -6   6       40.53       33.24      1.39 o 
  -2  -6   6        5.68        4.39      0.47 o 
  -1  -6   6       12.35       12.52      0.65 o 
   0  -6   6      152.96      133.39      1.61 o 
   1  -6   6      610.08      636.95      3.52 o 
   2  -6   6        2.99        3.47      0.43 o 
   3  -6   6        0.75        0.88      0.21 o 
   4  -6   6       65.91       59.28      1.22 o 
   5  -6   6      120.43      119.48      2.03 o 
   6  -6   6       11.54       10.51      0.68 o 
   7  -6   6       55.18       53.89      1.87 o 
  -6  -5   6        3.20        2.32      0.52 o 
  -5  -5   6       43.25       50.67      1.29 o 
  -4  -5   6       38.85       36.74      1.45 o 
  -3  -5   6        1.62        1.61      0.28 o 
  -2  -5   6       10.96        7.05      0.52 o 
  -1  -5   6       15.11       18.97      0.60 o 
   0  -5   6      214.18      215.59      1.53 o 
   1  -5   6       64.10       64.71      0.81 o 
   2  -5   6       45.95       42.32      1.22 o 
   3  -5   6       17.29       18.98      1.14 o 
   4  -5   6        7.29        4.11      0.61 o 
   5  -5   6      107.48      105.42      2.03 o 
   6  -5   6       37.00       31.78      1.69 o 
   7  -5   6        1.42        0.54      0.47 o 
  -7  -4   6        2.99        2.61      0.76 o 
  -6  -4   6       40.46       40.66      1.25 o 
  -5  -4   6       86.73       89.50      2.61 o 
  -4  -4   6       39.09       37.27      0.95 o 
  -3  -4   6      376.44      367.84      2.41 o 
  -2  -4   6       32.59       29.24      0.78 o 
  -1  -4   6        0.50        0.23      0.34 o 
   0  -4   6       85.57       71.12      0.98 o 
   1  -4   6       60.87       56.55      1.59 o 
   2  -4   6      104.67      105.58      1.81 o 
   3  -4   6       72.83       78.31      1.79 o 
   4  -4   6     1016.47     1084.23     15.42 o 
   5  -4   6       96.84       83.76      1.75 o 
   6  -4   6       71.27       70.02      1.49 o 
   7  -4   6       11.92       12.17      0.87 o 
  -7  -3   6        0.19        0.66      0.30 o 
  -6  -3   6       49.05       50.03      1.35 o 
  -5  -3   6        5.55        5.85      0.43 o 
  -4  -3   6      295.54      299.81      2.73 o 
  -3  -3   6        3.06        2.47      0.33 o 
  -2  -3   6      666.03      706.00      4.36 o 
  -1  -3   6      351.11      352.59      3.72 o 
   0  -3   6       14.43       11.10      1.56 o 
   1  -3   6      221.01      235.92      2.70 o 
   2  -3   6        0.34       -0.08      0.43 o 
   3  -3   6        7.04        6.94      1.16 o 
   4  -3   6       19.72       12.72      1.15 o 
   5  -3   6       73.00       68.53      1.72 o 
   6  -3   6        6.54        7.65      0.87 o 
   7  -3   6       43.74       46.01      2.02 o 
  -7  -2   6        3.09        2.59      0.40 o 
  -6  -2   6       12.69       11.07      1.09 o 
  -5  -2   6       19.06       18.88      0.64 o 
  -4  -2   6      126.07      125.61      1.30 o 
  -3  -2   6      141.42      155.66      1.74 o 
  -2  -2   6      371.46      388.59      3.79 o 
  -1  -2   6        1.19        1.96      0.43 o 
   0  -2   6     1806.13     1834.86     17.58 o 
   1  -2   6        0.14       -0.38      0.53 o 
   2  -2   6      820.38      876.95      9.02 o 
   3  -2   6        3.91        3.64      0.60 o 
   4  -2   6        0.33       -0.18      0.31 o 
   5  -2   6        3.18        1.43      0.58 o 
   6  -2   6      158.45      166.73      2.54 o 
   7  -2   6        0.34        0.45      0.45 o 
  -8  -1   6        2.12        1.22      0.33 o 
  -7  -1   6        0.97        0.52      0.22 o 
  -6  -1   6        3.67        3.97      0.61 o 
  -5  -1   6      818.29      876.57      5.66 o 
  -4  -1   6       23.62       17.80      0.71 o 
  -3  -1   6      337.29      331.29      2.20 o 
  -2  -1   6      129.60      146.55      1.43 o 
  -1  -1   6       81.99       83.83      1.23 o 
   0  -1   6       75.55       62.86      2.21 o 
   1  -1   6       81.53       73.25      2.22 o 
   2  -1   6       92.81       89.59      1.79 o 
   3  -1   6      374.13      399.96      8.84 o 
   4  -1   6      478.30      498.93      9.25 o 
   5  -1   6       22.29       19.94      0.96 o 
   7  -1   6        0.17        0.68      0.50 o 
  -8   0   6        1.07        0.39      1.28 o 
  -7   0   6       41.68       41.42      0.89 o 
  -6   0   6        4.03        3.17      0.33 o 
  -5   0   6       77.44       73.47      1.15 o 
  -4   0   6      110.62      114.94      1.71 o 
  -3   0   6      372.48      389.72      2.25 o 
  -2   0   6      243.84      259.53      4.10 o 
  -1   0   6       31.96       34.63      0.92 o 
   0   0   6      427.78      460.76      7.34 o 
   1   0   6       12.14       20.96      0.79 o 
   2   0   6      328.12      373.28      2.97 o 
   3   0   6      116.12      109.10      1.86 o 
   4   0   6      118.23      107.56      2.88 o 
   5   0   6       87.38       82.86      2.55 o 
   6   0   6        4.82        2.05      1.00 o 
  -8   1   6       26.23       23.07      1.14 o 
  -7   1   6      151.66      168.46      2.63 o 
  -6   1   6        0.00       -0.18      0.22 o 
  -5   1   6      271.90      277.15      3.90 o 
  -4   1   6       26.40       25.70      0.91 o 
  -3   1   6      823.25      880.60      4.24 o 
  -2   1   6      222.49      250.03      2.58 o 
  -1   1   6     1084.50     1159.09      8.62 o 
   0   1   6      122.55      123.64      2.19 o 
   1   1   6      134.34      138.86      2.30 o 
   2   1   6       64.90       64.55      1.56 o 
   3   1   6       27.22       24.68      5.33 o 
   4   1   6        1.66        0.86      0.54 o 
   5   1   6       81.92       79.97      4.22 o 
   6   1   6       80.34       82.19      2.79 o 
  -8   2   6        1.08        0.37      0.50 o 
  -7   2   6      235.54      249.79      4.18 o 
  -6   2   6        6.42        5.19      0.93 o 
  -5   2   6       83.01       83.31      2.71 o 
  -4   2   6        2.37        2.22      0.28 o 
  -3   2   6      275.15      269.10      2.11 o 
  -2   2   6       60.50       45.83      0.92 o 
  -1   2   6      536.68      513.80      3.91 o 
   0   2   6       17.41       10.02      0.65 o 
   1   2   6       74.85       79.93      1.57 o 
   2   2   6       87.02       88.39      1.67 o 
   3   2   6      535.41      582.20      6.65 o 
   4   2   6        0.80        0.61      0.36 o 
   5   2   6       66.95       69.16      1.87 o 
   6   2   6        1.16        0.75      0.80 o 
  -8   3   6       17.89       14.08      1.19 o 
  -7   3   6       52.18       54.68      2.94 o 
  -6   3   6      121.68      108.26      5.27 o 
  -5   3   6      216.81      212.51      3.47 o 
  -4   3   6        2.79        1.94      0.24 o 
  -3   3   6        1.09       -0.11      0.47 o 
  -2   3   6      457.92      473.96      3.67 o 
  -1   3   6       19.54       14.80      0.85 o 
   0   3   6       45.90       61.09      1.32 o 
   1   3   6       24.62       23.73      1.24 o 
   2   3   6       11.27       13.53      0.90 o 
   3   3   6      160.35      151.11      2.97 o 
   4   3   6        2.69        1.77      0.55 o 
   5   3   6        0.46        0.89      0.49 o 
  -8   4   6        0.10        0.49      0.31 o 
  -7   4   6      121.15      118.64      4.08 o 
  -6   4   6       82.35       76.34      2.11 o 
  -5   4   6        0.89        3.63      0.60 o 
  -4   4   6        4.47        7.10      0.65 o 
  -3   4   6       39.03       37.95      0.92 o 
  -2   4   6      175.32      190.48      3.87 o 
  -1   4   6      126.19      135.80      1.42 o 
   0   4   6       11.95        8.94      0.62 o 
   1   4   6      132.83      141.68      2.62 o 
   2   4   6        4.67        4.28      0.61 o 
   3   4   6      166.90      161.98      2.38 o 
   4   4   6        0.00        0.39      0.30 o 
   5   4   6        6.25        4.76      0.82 o 
  -8   5   6      103.60      105.99      2.22 o 
  -7   5   6        5.06        5.79      0.76 o 
  -6   5   6      141.10      150.69      6.26 o 
  -5   5   6        2.64        1.18      0.44 o 
  -3   5   6     1922.58     2053.12     21.01 o 
  -2   5   6      133.26      124.21      2.15 o 
  -1   5   6        4.90        4.19      0.40 o 
   0   5   6      288.77      300.31      3.98 o 
   1   5   6      179.65      170.27      3.06 o 
   2   5   6      236.53      231.74      5.37 o 
   3   5   6        6.76        6.61      0.81 o 
   4   5   6      199.35      217.82      3.48 o 
  -7   6   6       17.90       10.48      0.98 o 
  -6   6   6       35.31       32.63      1.28 o 
  -5   6   6        1.91        4.75      3.33 o 
  -4   6   6        0.72        1.85      1.01 o 
  -3   6   6     1384.82     1485.51     12.56 o 
  -2   6   6      732.42      767.11      6.69 o 
  -1   6   6       16.82       14.86      1.23 o 
   0   6   6      410.97      420.71      6.09 o 
   1   6   6       16.01       18.24      1.65 o 
   2   6   6      192.46      196.21      3.11 o 
   3   6   6       10.94       11.21      1.31 o 
  -7   7   6        9.47        9.44      0.96 o 
  -6   7   6       79.90       66.88      3.29 o 
  -5   7   6        7.22        5.59      0.66 o 
  -4   7   6       60.12       54.55      4.97 o 
  -3   7   6      186.99      189.68      2.66 o 
  -2   7   6       14.54        8.55      0.95 o 
  -1   7   6        0.84       -0.23      0.51 o 
   0   7   6      210.43      208.11      4.16 o 
   1   7   6        5.28        5.94      0.77 o 
   2   7   6       54.83       57.90      3.01 o 
  -6   8   6       17.52       18.50      2.50 o 
  -5   8   6        3.86        3.74      0.58 o 
  -4   8   6       63.44       57.71      1.38 o 
  -3   8   6      110.69      109.73      1.79 o 
  -2   8   6        7.05        4.50      0.51 o 
  -1   8   6       57.47       59.86      2.24 o 
   0   8   6        4.97        4.69      0.56 o 
   1   8   6       27.20       29.37      2.43 o 
  -5   9   6       14.67       13.36      1.17 o 
  -4   9   6        0.93        1.09      0.38 o 
  -3   9   6        1.19        0.74      0.26 o 
  -2   9   6       29.72       25.44      1.73 o 
  -1   9   6       16.51       18.02      2.38 o 
   0   9   6        3.59        2.54      0.68 o 
   0 -12   7       17.01       18.64      2.26 o 
   1 -12   7      112.77      118.21      1.57 o 
   2 -12   7       68.36       63.47      2.62 o 
   3 -12   7      222.09      232.34      6.12 o 
   4 -12   7       17.28       15.68      4.16 o 
  -1 -11   7        0.00        0.00      0.29 o 
   0 -11   7       28.99       22.75      3.99 o 
   1 -11   7        1.48        1.70      0.54 o 
   2 -11   7       77.48       71.34      2.61 o 
   4 -11   7        8.89        6.73      1.44 o 
   5 -11   7        0.50        0.87      0.42 o 
  -3 -10   7        6.46        7.76      0.84 o 
  -2 -10   7       36.20       29.37      2.23 o 
  -1 -10   7        7.02        8.46      1.09 o 
   0 -10   7       34.71       27.75      2.83 o 
   1 -10   7        0.14        1.70      0.54 o 
   2 -10   7      483.72      503.10      8.16 o 
   3 -10   7       22.52       23.74      4.67 o 
   4 -10   7        4.93        1.74      0.53 o 
   5 -10   7        0.00       -0.50      0.54 o 
   6 -10   7        0.99       -0.05      0.56 o 
  -4  -9   7        2.84        2.74      0.83 o 
  -3  -9   7       68.08       61.85      2.14 o 
  -2  -9   7        0.45        1.16      0.61 o 
  -1  -9   7        0.00       -0.44      0.46 o 
   0  -9   7       15.12       14.52      2.65 o 
   1  -9   7      108.87      114.58      3.51 o 
   2  -9   7       37.55       40.39      1.74 o 
   3  -9   7      162.04      160.42      4.42 o 
   5  -9   7      254.42      258.82      6.02 o 
   6  -9   7       10.26        9.67      1.99 o 
  -4  -8   7        9.55        8.47      0.88 o 
  -3  -8   7       11.66       14.68      1.15 o 
  -2  -8   7      171.49      156.07      2.86 o 
  -1  -8   7      260.59      246.40      4.18 o 
   0  -8   7      218.32      214.99      4.86 o 
   1  -8   7      781.58      828.25     14.25 o 
   2  -8   7        9.32        8.23      1.50 o 
   3  -8   7      300.66      311.03      6.72 o 
   4  -8   7       17.05       15.34      3.05 o 
   5  -8   7       18.89       16.82      3.53 o 
   6  -8   7        6.25        3.23      0.30 o 
   7  -8   7       21.20       21.71      0.72 o 
  -5  -7   7        1.69        1.60      0.46 o 
  -4  -7   7       15.65       11.57      1.00 o 
  -3  -7   7      361.26      377.61      3.83 o 
  -2  -7   7        0.55        1.43      0.40 o 
  -1  -7   7      135.31      138.06      1.92 o 
   0  -7   7      139.76      148.32      2.26 o 
   1  -7   7        1.78        0.69      0.20 o 
   2  -7   7       66.51       63.67      1.96 o 
   3  -7   7      457.24      482.29      8.06 o 
   4  -7   7        0.52        0.06      0.12 o 
   5  -7   7      261.67      261.77      2.39 o 
   6  -7   7        8.45        7.93      0.86 o 
   7  -7   7       11.67        9.34      0.65 o 
  -6  -6   7        0.76        0.16      0.44 o 
  -5  -6   7       99.57      102.72      3.61 o 
  -4  -6   7       31.81       31.06      1.52 o 
  -3  -6   7       64.45       59.55      1.52 o 
  -2  -6   7      224.56      234.19      2.60 o 
  -1  -6   7       33.27       31.22      1.13 o 
   0  -6   7       95.77       97.79      3.09 o 
   1  -6   7        0.49        1.46      0.44 o 
   2  -6   7      277.86      275.62      2.36 o 
   3  -6   7        1.30        0.58      0.19 o 
   4  -6   7      202.46      214.20      3.38 o 
   5  -6   7       37.95       35.01      0.91 o 
   6  -6   7       73.54       70.95      1.28 o 
   7  -6   7       75.21       74.04      2.18 o 
  -6  -5   7       80.45       81.28      1.75 o 
  -5  -5   7      155.35      167.12      2.97 o 
  -4  -5   7      139.20      141.11      2.14 o 
  -3  -5   7        1.63        1.21      0.31 o 
  -2  -5   7       33.41       25.19      3.45 o 
  -1  -5   7       59.60       52.48      1.33 o 
   0  -5   7       40.62       43.18      0.98 o 
   1  -5   7      389.59      400.84      3.61 o 
   2  -5   7      432.86      441.37      6.39 o 
   3  -5   7       20.91       20.45      2.91 o 
   4  -5   7      281.54      310.12      5.12 o 
   5  -5   7        0.05       -0.40      0.47 o 
   6  -5   7        1.81        0.76      0.59 o 
   7  -5   7       17.52       14.19      0.83 o 
  -6  -4   7        5.17        5.38      0.67 o 
  -5  -4   7      147.28      149.18      2.21 o 
  -4  -4   7      148.54      146.79      2.05 o 
  -3  -4   7      171.31      197.23      3.57 o 
  -2  -4   7       92.82       93.21      1.50 o 
  -1  -4   7      261.46      257.59      2.11 o 
   0  -4   7     1026.43     1138.24      4.30 o 
   1  -4   7       36.96       39.34      1.10 o 
   2  -4   7      504.66      537.17      7.55 o 
   3  -4   7        0.05        0.82      0.52 o 
   4  -4   7      764.86      823.82     11.26 o 
   5  -4   7        0.83        0.18      0.82 o 
   6  -4   7       29.01       23.84      1.29 o 
   7  -4   7       16.60       17.81      1.05 o 
  -7  -3   7        0.23        0.68      0.49 o 
  -6  -3   7       15.07       12.17      0.72 o 
  -5  -3   7       73.58       73.65      4.21 o 
  -4  -3   7      241.33      252.54      2.27 o 
  -3  -3   7      583.53      586.79      3.72 o 
  -2  -3   7      525.09      549.20      4.87 o 
  -1  -3   7      102.39       86.54      1.59 o 
   0  -3   7      557.32      620.11      4.91 o 
   1  -3   7      313.98      303.92      4.18 o 
   2  -3   7      140.75      163.80      2.44 o 
   3  -3   7      148.72      141.33      3.22 o 
   4  -3   7      186.11      189.84      4.08 o 
   5  -3   7       83.63       73.32      2.20 o 
   6  -3   7       69.82       66.82      2.26 o 
   7  -3   7       18.90       20.24      1.31 o 
  -7  -2   7       10.93        8.44      0.60 o 
  -6  -2   7       24.47       25.44      0.65 o 
  -5  -2   7       66.28       62.03      1.26 o 
  -4  -2   7        0.41       -0.10      0.37 o 
  -3  -2   7      489.66      515.56      6.43 o 
  -2  -2   7        8.78        7.29      0.91 o 
  -1  -2   7      225.87      232.37      2.79 o 
   0  -2   7      366.39      381.37      8.27 o 
   1  -2   7      188.12      209.44      2.36 o 
   2  -2   7       47.92       48.35      1.96 o 
   3  -2   7      165.72      174.53      2.45 o 
   4  -2   7      284.53      288.98      5.98 o 
   5  -2   7       29.61       23.14      1.47 o 
   6  -2   7        3.67        2.00      0.78 o 
   7  -2   7        1.34        1.20      0.39 o 
  -7  -1   7        4.82        3.65      0.43 o 
  -6  -1   7      308.22      329.69      3.94 o 
  -5  -1   7      122.38      117.52      2.70 o 
  -4  -1   7       32.23       32.80      1.14 o 
  -3  -1   7       32.59       36.37      1.34 o 
  -2  -1   7       34.40       37.19      2.29 o 
  -1  -1   7      375.38      354.87      3.22 o 
   0  -1   7       24.32       26.14      1.05 o 
   1  -1   7       26.00       29.51      2.68 o 
   2  -1   7       22.26       17.44      1.11 o 
   3  -1   7        2.63        3.41      0.72 o 
   4  -1   7      406.53      402.57      4.86 o 
   5  -1   7        1.23        0.52      0.46 o 
   6  -1   7        1.50        0.42      0.30 o 
  -8   0   7      117.72      132.43      4.49 o 
  -7   0   7       15.55       13.92      0.94 o 
  -6   0   7        3.12        3.15      0.37 o 
  -5   0   7        9.02        6.62      0.51 o 
  -4   0   7        2.17        2.35      0.41 o 
  -3   0   7       57.28       48.08      1.19 o 
  -2   0   7        1.66        2.44      0.54 o 
  -1   0   7      388.19      413.97      3.83 o 
   0   0   7       74.15       74.27      1.44 o 
   1   0   7       25.98       21.04      1.04 o 
   2   0   7       88.82       79.97      1.65 o 
   3   0   7      210.17      217.58      3.21 o 
   4   0   7      222.14      231.44      3.90 o 
   5   0   7       11.94       12.29      1.03 o 
   6   0   7       10.56        8.37      1.05 o 
  -8   1   7       22.73       30.87      1.93 o 
  -7   1   7       14.62       12.33      0.93 o 
  -6   1   7       72.42       63.47      2.53 o 
  -5   1   7       99.62       88.48      1.35 o 
  -4   1   7       12.70       10.39      0.81 o 
  -3   1   7        0.39       -0.05      1.38 o 
  -2   1   7      112.00      110.59      1.29 o 
  -1   1   7      181.77      183.60      2.03 o 
   0   1   7      656.68      704.98      4.94 o 
   1   1   7        4.67        3.48      0.67 o 
   2   1   7      309.71      320.29      4.24 o 
   3   1   7      155.46      160.47      2.71 o 
   4   1   7       43.43       35.90      1.62 o 
   5   1   7        7.04        4.30      0.62 o 
   6   1   7        6.53        8.30      0.99 o 
  -8   2   7       10.60       13.22      1.07 o 
  -7   2   7        0.57        0.34      0.31 o 
  -6   2   7      144.72      125.81      2.11 o 
  -5   2   7       39.78       33.66      3.07 o 
  -4   2   7      195.26      202.30      2.11 o 
  -3   2   7       26.38       29.48      1.28 o 
  -2   2   7     1355.56     1380.94     10.16 o 
  -1   2   7        6.95        9.66      0.97 o 
   0   2   7        1.21        0.53      0.70 o 
   1   2   7       65.44       69.05      1.59 o 
   2   2   7      117.22      120.84      3.90 o 
   3   2   7      114.86      114.20      2.43 o 
   4   2   7       68.23       73.79      3.05 o 
   5   2   7       22.23       21.59      1.66 o 
  -8   3   7       51.18       56.03      2.18 o 
  -7   3   7       33.56       30.38      1.36 o 
  -6   3   7      157.05      138.37      2.46 o 
  -5   3   7       24.33       14.52      1.96 o 
  -4   3   7       28.09       29.66      0.50 o 
  -3   3   7       16.26       14.63      1.03 o 
  -2   3   7        3.58        2.04      0.34 o 
  -1   3   7        7.86        5.71      0.51 o 
   0   3   7       71.65       80.09      1.37 o 
   1   3   7      377.06      381.99     16.17 o 
   2   3   7        0.00       -1.18      1.12 o 
   3   3   7       34.18       27.28      1.62 o 
   4   3   7       22.85       26.48      2.31 o 
   5   3   7        0.16        0.38      0.45 o 
  -7   4   7       67.68       69.88      5.77 o 
  -6   4   7       45.46       37.01      3.94 o 
  -5   4   7       20.96       16.98      2.72 o 
  -4   4   7       15.65        9.66      3.23 o 
  -3   4   7        3.96        3.72      1.63 o 
  -2   4   7       60.39       58.29      3.13 o 
  -1   4   7      780.49      810.63      8.94 o 
   0   4   7        7.11       10.95      1.48 o 
   1   4   7      470.33      482.47      8.34 o 
   2   4   7        0.93        0.90      0.50 o 
   3   4   7        6.28        6.66      1.09 o 
   4   4   7       20.56       18.29      3.48 o 
  -7   5   7        1.41        1.07      0.47 o 
  -6   5   7       40.77       33.29      3.42 o 
  -5   5   7        9.66        9.56      0.87 o 
  -4   5   7        0.12       -0.29      0.48 o 
  -3   5   7        2.06        0.60      1.63 o 
  -2   5   7       39.57       39.30      2.68 o 
  -1   5   7        5.04        6.65      0.71 o 
   0   5   7       48.61       44.94      1.60 o 
   1   5   7        2.95        4.37      0.65 o 
   2   5   7        5.79        3.18      0.65 o 
   3   5   7        0.06       -0.15      0.85 o 
  -7   6   7        3.76        4.81      0.72 o 
  -6   6   7       14.50       12.12      1.00 o 
  -5   6   7        6.88        8.07      1.01 o 
  -4   6   7      142.28      147.14      4.68 o 
  -3   6   7       18.27       14.53      2.43 o 
  -2   6   7        4.08        5.04      0.79 o 
  -1   6   7       22.29       21.32      1.50 o 
   0   6   7       21.31       13.46      1.11 o 
   1   6   7      118.46      113.20      3.29 o 
   2   6   7        5.72        5.17      0.63 o 
   3   6   7       15.35       16.08      1.33 o 
  -6   7   7       67.63       77.53      4.62 o 
  -5   7   7        9.38        6.83      0.83 o 
  -4   7   7        3.09        3.30      0.47 o 
  -3   7   7      145.48      148.40      3.19 o 
  -2   7   7        6.04        5.09      0.80 o 
  -1   7   7        3.43        3.99      0.48 o 
   0   7   7       27.64       22.78      1.33 o 
   1   7   7      105.35      101.36      2.90 o 
   2   7   7        5.83        5.59      0.97 o 
  -6   8   7        0.16        0.48      0.34 o 
  -5   8   7       10.96        8.50      0.88 o 
  -4   8   7       52.75       55.58      2.34 o 
  -3   8   7       23.40       27.36      0.95 o 
  -2   8   7       17.44       18.08      1.54 o 
  -1   8   7       24.96       20.58      1.80 o 
   0   8   7       41.86       37.44      2.55 o 
  -4   9   7        3.25        3.11      0.43 o 
  -3   9   7       10.77        8.55      0.82 o 
  -2   9   7        2.49        2.86      0.57 o 
   1 -12   8      144.01      152.92      5.33 o 
   2 -12   8       70.61       75.20      2.92 o 
   3 -12   8       49.58       40.74      7.41 o 
  -1 -11   8       24.83       24.49      1.80 o 
   0 -11   8        0.25        0.64      0.60 o 
   1 -11   8      175.17      162.40      5.62 o 
   2 -11   8      105.17       89.67      5.74 o 
   3 -11   8       11.88        9.38      1.87 o 
   4 -11   8      113.80      120.15      3.85 o 
  -2 -10   8        0.97        0.98      0.42 o 
  -1 -10   8       61.18       58.71      2.21 o 
   0 -10   8        8.12       10.61      1.80 o 
   1 -10   8       22.41       15.49      3.17 o 
   2 -10   8        0.85        0.46      0.39 o 
   3 -10   8       50.29       54.34      2.14 o 
   4 -10   8       30.94       24.51      4.54 o 
   5 -10   8       19.07       15.54      3.60 o 
  -3  -9   8        1.10        4.02      0.71 o 
  -2  -9   8       49.68       46.12      2.68 o 
  -1  -9   8        7.94        8.44      1.93 o 
   0  -9   8        1.05        3.89      0.87 o 
   1  -9   8        2.97        1.28      0.68 o 
   2  -9   8       83.21       84.03      2.47 o 
   3  -9   8       12.90       14.18      3.12 o 
   4  -9   8      104.80      105.40      3.05 o 
   5  -9   8       20.45       17.31      3.69 o 
   6  -9   8       45.14       40.06      4.42 o 
  -4  -8   8       67.72       65.97      2.72 o 
  -3  -8   8       44.18       36.65      2.19 o 
  -2  -8   8       12.61        8.26      0.70 o 
  -1  -8   8       42.50       43.51      1.42 o 
   0  -8   8      363.84      381.17      5.60 o 
   1  -8   8       51.43       47.36      1.09 o 
   2  -8   8       52.51       51.60      2.66 o 
   3  -8   8       14.12       11.49      2.56 o 
   4  -8   8       44.32       41.13      1.80 o 
   5  -8   8       21.00       18.37      0.42 o 
   6  -8   8       12.83       12.68      0.49 o 
  -5  -7   8        2.62        2.11      0.38 o 
  -4  -7   8        0.22        0.14      0.31 o 
  -3  -7   8        0.12        0.32      0.21 o 
  -2  -7   8      134.38      133.45      2.61 o 
  -1  -7   8      238.03      243.77      3.28 o 
   0  -7   8       17.74       16.17      1.50 o 
   1  -7   8      119.50      127.46      2.17 o 
   2  -7   8        5.34        7.02      0.99 o 
   3  -7   8      179.85      187.50      4.16 o 
   4  -7   8        2.04        1.81      0.35 o 
   5  -7   8       69.79       69.60      1.20 o 
   6  -7   8        8.24        6.74      0.56 o 
  -5  -6   8       80.41       90.40      1.61 o 
  -4  -6   8       38.01       37.50      1.82 o 
  -3  -6   8        6.84        7.18      0.54 o 
  -2  -6   8      190.13      189.12      2.90 o 
  -1  -6   8        9.10        9.17      0.75 o 
   0  -6   8       81.03       77.13      1.80 o 
   1  -6   8      193.57      207.95      3.00 o 
   2  -6   8      107.25      101.73      1.78 o 
   3  -6   8       89.84       93.88      2.25 o 
   4  -6   8       25.42       26.05      2.75 o 
   5  -6   8       64.21       62.42      1.69 o 
   6  -6   8        7.97        8.93      0.60 o 
  -6  -5   8      166.19      188.13      2.58 o 
  -5  -5   8        0.08       -0.17      0.40 o 
  -4  -5   8       14.21       16.19      0.72 o 
  -3  -5   8       25.33       24.61      1.06 o 
  -2  -5   8        1.94        3.73      1.73 o 
  -1  -5   8       65.02       63.75      3.21 o 
   0  -5   8        0.18       -0.01      0.21 o 
   1  -5   8        7.71        4.46      0.98 o 
   2  -5   8       19.06       14.66      2.41 o 
   3  -5   8       66.55       64.03      1.71 o 
   4  -5   8        1.90        1.54      0.48 o 
   5  -5   8       60.65       60.87      2.53 o 
   6  -5   8       44.75       37.69      1.80 o 
  -6  -4   8       33.61       34.37      1.11 o 
  -5  -4   8       28.50       28.30      0.87 o 
  -4  -4   8       27.63       21.33      1.15 o 
  -3  -4   8        0.05        0.33      0.36 o 
  -2  -4   8        2.47        2.76      0.58 o 
  -1  -4   8      247.46      243.64      4.28 o 
   0  -4   8        5.87        2.13      0.40 o 
   2  -4   8       11.91        9.67      1.61 o 
   3  -4   8       14.69       16.64      2.84 o 
   4  -4   8      288.24      293.85      6.67 o 
   5  -4   8        2.20        1.35      0.39 o 
   6  -4   8       36.82       27.14      2.88 o 
  -7  -3   8        0.18       -0.12      0.37 o 
  -6  -3   8      176.89      192.48      2.41 o 
  -5  -3   8       36.45       32.12      1.09 o 
  -3  -3   8       74.97       73.10      1.54 o 
  -2  -3   8       77.67       73.33      1.85 o 
  -1  -3   8       95.08       95.93      1.40 o 
   0  -3   8      224.20      208.84      3.03 o 
   1  -3   8        0.02        0.67      0.29 o 
   2  -3   8       19.10       20.45      3.30 o 
   3  -3   8        3.41        3.12      0.63 o 
   4  -3   8      474.31      489.70     12.75 o 
   5  -3   8      119.04      126.60      2.50 o 
   6  -3   8        3.81        1.55      0.47 o 
  -7  -2   8        3.00        3.28      0.59 o 
  -6  -2   8       60.28       58.52      5.88 o 
  -5  -2   8      402.13      420.39      3.14 o 
  -4  -2   8       97.56       89.94      1.56 o 
  -3  -2   8        0.42        1.09      0.27 o 
  -2  -2   8       29.97       28.85      1.09 o 
  -1  -2   8        0.46        3.33      0.64 o 
   0  -2   8       34.65       30.14      2.20 o 
   1  -2   8      252.22      271.53      3.26 o 
   2  -2   8      130.40      131.66      2.87 o 
   3  -2   8       34.55       32.22      1.52 o 
   4  -2   8       79.78       78.35      1.93 o 
   5  -2   8      105.95      105.06      2.04 o 
   6  -2   8       18.79       18.19      1.68 o 
  -7  -1   8       43.97       44.77      1.03 o 
  -6  -1   8        2.27        2.26      0.46 o 
  -5  -1   8        0.12       -0.04      0.29 o 
  -4  -1   8       85.16       83.71      1.51 o 
  -3  -1   8        1.60        1.87      0.41 o 
  -2  -1   8      161.40      155.72      2.36 o 
  -1  -1   8        1.86        4.09      1.02 o 
   0  -1   8      126.62      125.87      2.12 o 
   1  -1   8      109.50      111.53      2.03 o 
   2  -1   8        9.83        8.67      1.15 o 
   3  -1   8       51.68       53.40      1.71 o 
   4  -1   8       15.05       15.64      1.75 o 
   5  -1   8       65.45       65.43      2.75 o 
   6  -1   8        4.91        2.75      0.84 o 
  -7   0   8        0.82        1.38      0.25 o 
  -6   0   8       11.19       10.17      0.52 o 
  -5   0   8        7.31        4.66      0.46 o 
  -4   0   8       51.14       49.05      1.42 o 
  -3   0   8       13.79       12.25      0.99 o 
  -2   0   8       11.53       12.23      1.38 o 
  -1   0   8       59.47       48.88      3.24 o 
   0   0   8       71.23       73.05      1.44 o 
   1   0   8      355.32      371.57      2.89 o 
   2   0   8      107.74      109.53      2.09 o 
   3   0   8      469.98      504.53      7.85 o 
   4   0   8      460.28      480.24      6.05 o 
   5   0   8        1.95        1.04      0.42 o 
   6   0   8       11.07        9.35      1.15 o 
  -7   1   8        5.03        5.10      0.62 o 
  -6   1   8        3.53        4.29      0.62 o 
  -5   1   8      115.63      101.39      1.54 o 
  -4   1   8        0.43        0.41      0.68 o 
  -3   1   8       14.75       15.94      1.29 o 
  -2   1   8       48.19       46.46      1.97 o 
  -1   1   8       25.33       23.83      1.17 o 
   0   1   8      526.53      515.98     16.74 o 
   1   1   8      129.79      122.92      2.29 o 
   2   1   8      158.74      154.51      2.52 o 
   3   1   8       97.78       82.17      1.90 o 
   4   1   8        0.50       -0.09      0.54 o 
   5   1   8        0.01        0.91      1.05 o 
  -7   2   8        0.72        1.01      0.35 o 
  -6   2   8       93.10       88.82      3.90 o 
  -5   2   8       39.11       28.40      0.39 o 
  -4   2   8        3.63        4.60      0.46 o 
  -3   2   8       45.85       46.00      1.72 o 
  -2   2   8      320.62      299.12      5.71 o 
  -1   2   8       73.43       77.63      2.59 o 
   1   2   8       73.15       51.35     11.09 o 
   2   2   8      121.38      115.24     12.12 o 
   3   2   8       16.53       11.80      1.10 o 
   4   2   8        0.66        0.51      0.40 o 
   5   2   8       13.15        9.75      1.53 o 
  -7   3   8       36.89       37.56      2.21 o 
  -6   3   8        1.21        2.40      0.63 o 
  -5   3   8       10.53        6.68      0.71 o 
  -4   3   8       27.34       22.43      1.15 o 
  -3   3   8      407.53      428.14      5.04 o 
  -2   3   8      491.65      528.48      6.64 o 
  -1   3   8       58.19       60.97      2.73 o 
   0   3   8      212.27      205.56      3.03 o 
   1   3   8       97.56       99.00      6.23 o 
   2   3   8       10.27        7.05      1.11 o 
   3   3   8        1.26       -0.84      0.81 o 
   4   3   8        0.65        1.26      0.73 o 
  -7   4   8       46.32       40.04      1.73 o 
  -6   4   8        8.91        6.76      0.70 o 
  -5   4   8       15.28        9.65      0.91 o 
  -4   4   8      135.92      142.72      3.50 o 
  -3   4   8       94.15       98.77      3.72 o 
  -2   4   8     1236.38     1333.26     13.24 o 
  -1   4   8     1013.54     1079.13     11.24 o 
   0   4   8        4.25        5.16      0.75 o 
   1   4   8      368.90      377.37      5.15 o 
   2   4   8       35.41       29.39      4.02 o 
   3   4   8       61.61       60.75      5.87 o 
  -7   5   8       16.21       16.60      1.35 o 
  -6   5   8       37.10       37.79      1.76 o 
  -5   5   8        2.67        1.13      0.47 o 
  -4   5   8       26.66       25.38      1.83 o 
  -3   5   8      325.99      317.57      3.52 o 
  -2   5   8       99.04      100.65      3.07 o 
  -1   5   8       57.67       46.50      1.75 o 
   0   5   8       57.50       57.66      3.93 o 
   1   5   8      124.65      119.96      3.16 o 
   2   5   8       25.96       27.65      2.96 o 
   3   5   8        2.09        1.67      0.58 o 
  -6   6   8        7.92        7.12      0.96 o 
  -5   6   8      193.21      194.13      3.20 o 
  -4   6   8      106.07      105.53      3.79 o 
  -3   6   8      264.40      253.31      8.10 o 
  -2   6   8       18.31       15.72      1.86 o 
  -1   6   8       53.48       41.51      4.70 o 
   0   6   8        9.77        3.77      0.94 o 
   1   6   8       37.30       35.75      4.77 o 
   2   6   8        8.98        6.58      1.22 o 
  -6   7   8        3.01        1.29      0.42 o 
  -5   7   8        6.81        5.88      0.71 o 
  -4   7   8       77.77       80.03      3.66 o 
  -3   7   8        0.11        0.94      0.67 o 
  -2   7   8       14.00       14.05      1.32 o 
  -1   7   8       21.13       19.91      2.67 o 
   0   7   8        0.88        1.04      0.70 o 
   1   7   8        1.25        0.66      0.38 o 
  -4   8   8       32.89       36.30      4.16 o 
  -3   8   8        9.05        9.21      1.19 o 
  -2   8   8        3.56        2.00      0.46 o 
  -1   8   8        0.03       -0.23      0.45 o 
  -1 -11   9        0.91        2.20      0.84 o 
   0 -11   9      101.53       99.05      5.79 o 
   1 -11   9       95.75       96.17      3.32 o 
   2 -11   9      230.78      265.13      5.54 o 
   3 -11   9       94.42       99.38      3.24 o 
   4 -11   9       29.14       23.48      4.51 o 
  -2 -10   9       30.73       33.92      5.76 o 
  -1 -10   9        3.10        1.07      0.63 o 
   0 -10   9       81.20       87.09      2.82 o 
   1 -10   9        4.40        2.43      0.62 o 
   2 -10   9       16.56       18.52      3.47 o 
   3 -10   9       16.21       14.68      3.00 o 
   4 -10   9      128.14      139.27      3.97 o 
   5 -10   9       10.52        7.91      2.07 o 
  -3  -9   9        0.21       -0.21      0.45 o 
  -2  -9   9       35.25       36.73      2.54 o 
  -1  -9   9       11.92       11.45      0.80 o 
   0  -9   9        2.34        2.11      0.73 o 
   1  -9   9       90.46       89.17      1.62 o 
   2  -9   9      160.13      168.98      4.62 o 
   3  -9   9       13.92       12.98      2.52 o 
   4  -9   9      119.43      121.50      3.31 o 
   5  -9   9        4.04        3.79      0.68 o 
  -4  -8   9       31.01       31.69      4.69 o 
  -3  -8   9        7.20        6.37      0.67 o 
  -2  -8   9       65.33       62.69      1.74 o 
  -1  -8   9       65.87       64.29      2.26 o 
   0  -8   9       58.12       59.95      1.43 o 
   1  -8   9      314.18      328.13      5.58 o 
   2  -8   9        2.83        3.28      0.50 o 
   3  -8   9      399.27      427.51      4.06 o 
   4  -8   9        0.46        0.51      0.31 o 
   5  -8   9        3.02        2.68      0.25 o 
   6  -8   9        0.11        0.25      0.21 o 
  -4  -7   9        3.41        2.79      0.44 o 
  -3  -7   9      219.64      231.08      3.25 o 
  -2  -7   9       15.22       14.94      1.14 o 
  -1  -7   9       54.02       56.95      1.84 o 
   0  -7   9        2.44        1.55      0.38 o 
   1  -7   9       30.91       28.28      1.08 o 
   2  -7   9       26.13       22.85      0.83 o 
   3  -7   9      162.03      163.90      1.79 o 
   4  -7   9        8.24        7.66      1.17 o 
   5  -7   9       48.00       38.77      1.16 o 
   6  -7   9        0.08        0.04      0.16 o 
  -5  -6   9        8.40       10.00      0.67 o 
  -4  -6   9       14.30       13.50      0.82 o 
  -3  -6   9      117.68      116.07      2.71 o 
  -2  -6   9       23.75       21.82      1.81 o 
  -1  -6   9      162.75      170.63      2.87 o 
   0  -6   9        9.27       10.28      1.36 o 
   1  -6   9      564.00      581.31      5.89 o 
   2  -6   9      243.82      274.21      4.71 o 
   3  -6   9       43.76       40.32      1.25 o 
   4  -6   9        3.72        3.95      0.63 o 
   5  -6   9        1.64        0.94      0.52 o 
   6  -6   9        0.57        1.83      0.46 o 
  -6  -5   9        0.52        0.02      0.50 o 
  -5  -5   9        1.06        0.94      0.57 o 
  -4  -5   9       15.17       12.57      0.93 o 
  -3  -5   9       49.99       48.23      1.69 o 
  -2  -5   9      489.64      522.36      5.82 o 
  -1  -5   9      251.29      282.97      3.89 o 
   0  -5   9       21.40       22.52      1.10 o 
   1  -5   9       51.33       50.59      1.17 o 
   2  -5   9       57.52       55.05      2.47 o 
   3  -5   9       21.82       18.30      3.03 o 
   4  -5   9       21.00       19.21      2.78 o 
   5  -5   9       82.64       71.16      1.99 o 
   6  -5   9      328.33      352.46      4.56 o 
  -6  -4   9      107.67      117.03      2.19 o 
  -5  -4   9       12.50       12.66      1.49 o 
  -4  -4   9        2.48        1.66      0.47 o 
  -3  -4   9      180.15      191.77      3.02 o 
  -2  -4   9      642.16      743.50     32.73 o 
  -1  -4   9        7.31        4.98      0.62 o 
   0  -4   9       41.10       43.71      1.19 o 
   1  -4   9       39.71       28.19      3.20 o 
   2  -4   9       76.21       65.10      2.08 o 
   3  -4   9       57.80       53.54      1.82 o 
   4  -4   9      432.77      466.62      6.27 o 
   5  -4   9      226.91      227.26      5.79 o 
   6  -4   9       75.62       63.14      2.09 o 
  -6  -3   9       35.14       34.02      1.38 o 
  -5  -3   9       55.63       54.07      1.32 o 
  -4  -3   9       82.67       85.96      2.26 o 
  -3  -3   9      154.92      155.03      3.00 o 
  -2  -3   9        5.21        3.59      0.75 o 
  -1  -3   9       16.50       18.14      0.92 o 
   0  -3   9      192.28      189.08      4.11 o 
   1  -3   9        0.93        1.81      0.72 o 
   2  -3   9      227.03      240.90      4.24 o 
   3  -3   9        3.67        2.04      0.86 o 
   4  -3   9      179.22      179.88      3.12 o 
   5  -3   9       71.46       61.30      2.56 o 
   6  -3   9        3.63        2.26      0.54 o 
  -7  -2   9        2.02        2.31      1.15 o 
  -6  -2   9        8.92        7.83      0.68 o 
  -5  -2   9        3.42        2.42      0.43 o 
  -4  -2   9      172.77      168.24      5.25 o 
  -3  -2   9      132.96      135.36      2.11 o 
  -2  -2   9        0.01        1.00      0.38 o 
  -1  -2   9        2.60        0.65      1.18 o 
   0  -2   9      172.61      183.44      3.14 o 
   1  -2   9       12.35       10.32      1.72 o 
   2  -2   9        0.49        0.95      0.53 o 
   3  -2   9        0.30        0.81      0.48 o 
   4  -2   9       96.00       93.58      2.13 o 
   5  -2   9        0.62        0.56      0.79 o 
   6  -2   9       12.03       14.72      1.30 o 
  -7  -1   9       10.90       10.60      0.98 o 
  -6  -1   9        2.19        2.08      0.36 o 
  -5  -1   9        9.52        7.79      0.69 o 
  -4  -1   9       40.92       41.27      1.35 o 
  -3  -1   9        1.13        1.50      0.44 o 
  -2  -1   9       19.83       19.06      1.31 o 
  -1  -1   9       57.12       63.06      1.80 o 
   0  -1   9      207.41      223.56      5.97 o 
   2  -1   9       55.03       49.16      1.63 o 
   3  -1   9      106.67      111.83      2.50 o 
   4  -1   9        4.69        8.00      0.84 o 
   5  -1   9       78.02       84.24      2.19 o 
  -7   0   9        4.28        6.19      0.74 o 
  -6   0   9       46.68       38.54      1.13 o 
  -5   0   9        0.67        0.96      0.32 o 
  -4   0   9       79.02       70.82      1.76 o 
  -3   0   9      631.31      662.52      5.53 o 
  -2   0   9      567.36      575.52      6.89 o 
  -1   0   9      833.69      906.50     22.05 o 
   0   0   9        0.75        1.23      0.38 o 
   2   0   9        2.06       -0.03      0.85 o 
   3   0   9      291.18      308.59      4.84 o 
   4   0   9       32.60       23.93      1.52 o 
   5   0   9      119.08      120.73      2.49 o 
  -7   1   9       65.73       67.07      2.37 o 
  -6   1   9       44.58       38.86      1.67 o 
  -5   1   9      420.91      423.41      3.38 o 
  -4   1   9       29.41       21.84      1.09 o 
  -3   1   9      154.13      156.48      2.68 o 
  -2   1   9       11.22       11.87      1.30 o 
  -1   1   9      128.45      125.98      2.43 o 
   0   1   9       91.08       84.66      4.18 o 
   1   1   9      148.40      140.35      3.49 o 
   2   1   9        1.62        0.27      0.63 o 
   3   1   9      154.05      153.87     20.64 o 
   4   1   9       66.21       70.88      2.49 o 
   5   1   9       28.15       22.90      4.62 o 
  -7   2   9       26.03       26.16      1.59 o 
  -6   2   9        0.00       -0.41      0.48 o 
  -5   2   9       21.02       23.10      1.12 o 
  -4   2   9        0.94        1.96      0.29 o 
  -3   2   9      452.81      456.08      7.79 o 
  -2   2   9      182.05      184.41      3.68 o 
  -1   2   9       91.69       94.30      3.10 o 
   0   2   9      516.76      570.71      6.42 o 
   1   2   9       14.05       18.47      2.40 o 
   2   2   9       21.33       14.64      2.24 o 
   3   2   9        0.02        0.00      0.49 o 
   4   2   9        0.15       -1.21      0.81 o 
  -7   3   9       10.25        4.74      0.67 o 
  -6   3   9       24.09       24.75      1.98 o 
  -5   3   9       17.10       18.32      0.89 o 
  -4   3   9        7.83        5.71      0.79 o 
  -3   3   9       64.08       62.24      3.08 o 
  -2   3   9       12.58       10.07      1.07 o 
  -1   3   9      109.47      109.29      2.43 o 
   0   3   9        8.66        5.91      0.89 o 
   1   3   9       31.13       23.87      3.18 o 
   2   3   9       15.92       12.94      1.81 o 
   3   3   9       22.92       18.44      3.90 o 
  -7   4   9        7.57        3.58      0.59 o 
  -6   4   9       49.12       42.73      2.17 o 
  -5   4   9        0.10       -0.42      0.47 o 
  -4   4   9       44.58       39.06      1.65 o 
  -3   4   9      154.98      161.41      2.85 o 
  -2   4   9       68.74       65.41      3.43 o 
  -1   4   9      145.60      169.24      2.68 o 
   0   4   9        8.38        6.09      1.03 o 
   1   4   9       70.68       61.19      5.68 o 
   2   4   9       14.86       16.65      3.40 o 
   3   4   9       67.34       70.93      8.41 o 
  -6   5   9       26.51       31.94      1.44 o 
  -5   5   9       33.16       32.33      1.34 o 
  -4   5   9        6.01        5.47      0.77 o 
  -3   5   9        1.18        0.74      0.34 o 
  -2   5   9      296.28      318.60      5.24 o 
  -1   5   9      110.11      102.97      3.37 o 
   0   5   9       21.69       17.46      3.05 o 
   1   5   9        4.20        3.12      0.62 o 
   2   5   9       23.61       20.46      3.19 o 
  -6   6   9        3.80        5.57      0.96 o 
  -5   6   9        0.84        0.94      0.41 o 
  -4   6   9        0.00       -0.40      0.47 o 
  -3   6   9       10.03       10.11      1.11 o 
  -2   6   9       38.00       37.52      1.90 o 
  -1   6   9       26.85       25.34      3.75 o 
   0   6   9        3.86        5.77      0.72 o 
   1   6   9       13.25       10.14      2.07 o 
  -5   7   9        0.22        0.49      0.55 o 
  -4   7   9        0.30        0.60      0.38 o 
  -3   7   9        0.06        0.11      0.55 o 
  -2   7   9        0.63        0.23      0.37 o 
  -1   7   9        1.43        2.53      0.65 o 
   1 -11  10        0.54        0.54      0.44 o 
   2 -11  10        0.01        1.13      0.65 o 
  -1 -10  10        0.22       -1.14      0.76 o 
   0 -10  10       35.06       32.16      5.07 o 
   1 -10  10       66.00       61.21      6.17 o 
   2 -10  10        0.25        1.60      0.77 o 
   3 -10  10        6.27        6.23      1.37 o 
   4 -10  10        3.18        2.05      0.62 o 
  -2  -9  10       40.61       33.29      1.67 o 
  -1  -9  10      194.19      192.37      2.58 o 
   0  -9  10       35.66       31.88      1.43 o 
   1  -9  10       44.96       44.24      1.21 o 
   2  -9  10       31.52       29.22      0.85 o 
   3  -9  10       17.15       16.32      0.45 o 
   4  -9  10       26.38       20.21      4.60 o 
   5  -9  10        0.45        1.47      0.70 o 
  -3  -8  10        2.95        3.21      0.81 o 
  -2  -8  10       64.24       55.60      4.09 o 
  -1  -8  10      112.74      117.31      2.07 o 
   0  -8  10        7.73        8.63      0.82 o 
   1  -8  10        0.48        0.49      0.85 o 
   2  -8  10       56.96       57.35      1.14 o 
   3  -8  10       82.91       78.93      1.38 o 
   4  -8  10        6.04        6.98      0.47 o 
   5  -8  10        5.64        3.77      0.38 o 
  -4  -7  10        2.70        1.05      0.59 o 
  -3  -7  10        1.42        0.74      0.73 o 
  -2  -7  10       90.79      101.02      2.11 o 
  -1  -7  10       12.57       10.67      0.82 o 
   0  -7  10       69.32       73.28      1.70 o 
   1  -7  10      152.88      143.89      2.08 o 
   2  -7  10        0.30        0.26      0.31 o 
   3  -7  10        0.50        0.68      0.38 o 
   4  -7  10       29.94       29.50      2.34 o 
   5  -7  10       79.58       81.84      2.42 o 
  -5  -6  10        0.02       -0.33      0.49 o 
  -4  -6  10        1.02        1.49      0.40 o 
  -3  -6  10        2.80        2.85      0.47 o 
  -2  -6  10       23.34       23.44      1.36 o 
  -1  -6  10       94.11       96.48      2.13 o 
   0  -6  10        2.51        0.47      0.60 o 
   1  -6  10        0.71        0.50      0.31 o 
   2  -6  10        8.59        5.01      0.72 o 
   3  -6  10       70.68       71.84      2.38 o 
   4  -6  10       27.06       28.02      4.52 o 
   5  -6  10      228.50      245.89      4.21 o 
  -5  -5  10        2.56        1.75      1.12 o 
  -4  -5  10       11.31        8.85      0.88 o 
  -3  -5  10       51.95       52.80      5.98 o 
  -2  -5  10       28.01       25.20      1.27 o 
  -1  -5  10      190.80      185.55      2.91 o 
   0  -5  10       12.36       11.90      1.20 o 
   1  -5  10       77.87       70.43      2.42 o 
   2  -5  10       10.96       10.06      1.88 o 
   3  -5  10        1.98        0.53      0.50 o 
   4  -5  10        9.75        8.70      1.54 o 
   5  -5  10        6.93        3.44      0.49 o 
  -6  -4  10        0.05        0.20      0.46 o 
  -5  -4  10        2.54        2.50      0.72 o 
  -4  -4  10        8.95        9.33      0.95 o 
  -3  -4  10      379.56      398.55      5.33 o 
  -2  -4  10      416.78      429.01      7.22 o 
  -1  -4  10       99.37       86.07      2.21 o 
   0  -4  10        0.85        1.42      0.57 o 
   1  -4  10        2.70        0.83      0.60 o 
   2  -4  10       24.41       22.74      4.25 o 
   3  -4  10       44.83       48.85      2.02 o 
   4  -4  10       78.97       76.65      1.95 o 
   5  -4  10      247.25      254.44      3.05 o 
  -6  -3  10       27.85       26.29      1.09 o 
  -5  -3  10       43.72       44.94      2.08 o 
  -4  -3  10       39.88       36.68      1.46 o 
  -3  -3  10      104.78      101.43      2.64 o 
  -2  -3  10       41.09       45.29      1.31 o 
  -1  -3  10        1.48        0.74      0.62 o 
   0  -3  10        3.75        2.14      0.63 o 
   1  -3  10        4.06        3.52      0.57 o 
   2  -3  10       65.47       65.20      2.46 o 
   3  -3  10       75.56       72.58      2.43 o 
   4  -3  10        0.60       -0.59      0.50 o 
   5  -3  10       36.04       29.69      2.44 o 
  -6  -2  10        7.03        8.37      0.64 o 
  -5  -2  10        2.67        2.70      0.40 o 
  -4  -2  10        0.22       -0.58      0.45 o 
  -3  -2  10        0.39        0.65      0.34 o 
  -2  -2  10       93.52       90.93      2.35 o 
  -1  -2  10        0.94        0.84      0.82 o 
   0  -2  10        1.21        2.12      0.60 o 
   1  -2  10       13.61       16.75      2.95 o 
   2  -2  10       62.20       71.76      1.96 o 
   3  -2  10        1.60        1.07      0.91 o 
   4  -2  10       93.06       98.73      2.58 o 
   5  -2  10        0.01       -0.07      0.46 o 
  -6  -1  10       14.57       11.01      0.63 o 
  -5  -1  10        2.79        1.89      0.47 o 
  -4  -1  10       23.34       20.25      1.84 o 
  -3  -1  10       47.67       48.24      3.88 o 
  -1  -1  10      187.94      198.73      4.01 o 
   0  -1  10       79.90       84.26      2.54 o 
   1  -1  10      145.51      141.35      3.58 o 
   2  -1  10        7.38        6.59      0.78 o 
   3  -1  10       73.09       68.60      2.56 o 
   4  -1  10        0.25       -0.56      0.50 o 
   5  -1  10        6.45        6.56      1.22 o 
  -6   0  10        3.20        1.87      0.35 o 
  -5   0  10       30.31       29.10      2.11 o 
  -4   0  10        0.28        0.95      0.37 o 
  -3   0  10        0.00        0.01      0.23 o 
  -2   0  10      200.03      196.36      3.58 o 
   0   0  10        0.04       -0.32      0.79 o 
   1   0  10      429.13      453.40      9.20 o 
   2   0  10       15.77        9.18      1.54 o 
   3   0  10       47.47       38.58      6.59 o 
   4   0  10       31.51       20.82      3.34 o 
  -6   1  10       29.66       26.69      0.60 o 
  -5   1  10        0.42        1.39      0.30 o 
  -4   1  10       15.17       11.81      0.90 o 
  -3   1  10      334.27      344.22      5.43 o 
  -2   1  10      947.65     1029.09      7.54 o 
  -1   1  10      259.47      258.85      4.43 o 
   1   1  10       59.41       55.82      7.02 o 
   2   1  10        0.05       -0.39      0.77 o 
   3   1  10       15.58       11.95      1.79 o 
   4   1  10       47.55       50.00      5.95 o 
  -6   2  10       50.83       45.83      2.67 o 
  -5   2  10      189.94      194.85      2.12 o 
  -4   2  10      189.06      178.70      2.02 o 
  -3   2  10       20.82       17.93      1.91 o 
  -2   2  10       92.68       91.24      1.85 o 
  -1   2  10       57.78       55.32      3.52 o 
   1   2  10        5.42        2.12      0.67 o 
   2   2  10       10.55       10.43      1.95 o 
   3   2  10       29.69       27.01      4.59 o 
  -6   3  10        7.92        8.34      0.98 o 
  -5   3  10        8.80       11.17      0.83 o 
  -4   3  10       64.55       62.32      2.15 o 
  -3   3  10       16.97       15.72      1.58 o 
  -2   3  10      112.85      108.20      2.88 o 
  -1   3  10       49.19       50.36      3.89 o 
   0   3  10       97.30       98.44      2.88 o 
   1   3  10      158.60      167.08      4.42 o 
   2   3  10        6.73        6.63      0.85 o 
   3   3  10        0.99        1.63      0.86 o 
  -6   4  10       66.83       64.28      2.13 o 
  -5   4  10        2.33        1.50      0.59 o 
  -4   4  10       73.28       67.07      2.21 o 
  -3   4  10       71.30       71.28      5.90 o 
  -2   4  10       61.48       56.82      3.63 o 
  -1   4  10        0.18        0.18      0.37 o 
   0   4  10      191.29      179.06      4.50 o 
   1   4  10       46.01       36.67      4.56 o 
   2   4  10       20.44       18.19      3.43 o 
  -5   5  10        5.09        2.81      0.33 o 
  -4   5  10       17.96       14.20      1.56 o 
  -3   5  10       39.15       35.46      3.86 o 
  -2   5  10       70.64       79.72      2.42 o 
  -1   5  10       16.37       16.07      2.44 o 
   0   5  10       14.85       10.86      1.38 o 
   1   5  10        7.70       11.80      2.15 o 
  -4   6  10        6.28        4.65      0.58 o 
  -3   6  10        7.36        8.06      1.07 o 
  -2   6  10       31.68       34.48      2.69 o 
  -1   6  10       30.25       32.51      3.15 o 
   0 -10  11        8.45        7.48      1.37 o 
   1 -10  11       15.64       16.07      1.42 o 
   2 -10  11      119.76      117.96      3.63 o 
   3 -10  11       14.00       13.28      2.74 o 
  -2  -9  11        2.86        2.18      0.48 o 
  -1  -9  11       12.95        8.92      1.60 o 
   0  -9  11       15.36       16.32      0.93 o 
   1  -9  11       26.57       23.10      1.63 o 
   2  -9  11        4.82        3.25      0.35 o 
   3  -9  11        2.28        2.26      0.30 o 
   4  -9  11       15.77       12.78      0.70 o 
  -3  -8  11        0.06        0.94      0.49 o 
  -2  -8  11      120.70      130.00      2.80 o 
  -1  -8  11        5.33        4.43      0.54 o 
   0  -8  11       99.52      106.90      2.00 o 
   1  -8  11        9.94        9.48      0.69 o 
   2  -8  11       97.52      102.28      3.56 o 
   3  -8  11        8.09        5.85      0.77 o 
   4  -8  11       28.54       25.25      2.29 o 
  -4  -7  11       37.98       45.90      2.22 o 
  -3  -7  11        0.88        0.44      0.47 o 
  -2  -7  11        0.39        0.36      0.42 o 
  -1  -7  11        4.11        3.91      0.43 o 
   0  -7  11       23.06       23.20      1.13 o 
   1  -7  11       12.73       12.21      1.44 o 
   2  -7  11      132.67      133.14      2.00 o 
   3  -7  11       92.65       89.42      1.65 o 
   4  -7  11      131.21      145.93      2.54 o 
  -4  -6  11       10.81        9.79      0.95 o 
  -3  -6  11       16.00       13.73      0.92 o 
  -2  -6  11        4.12        2.68      0.62 o 
  -1  -6  11       24.06       22.10      2.27 o 
   0  -6  11       95.27       98.50      2.33 o 
   1  -6  11       76.07       75.81      2.22 o 
   2  -6  11       28.91       25.34      1.12 o 
   3  -6  11       21.05       20.93      3.32 o 
   4  -6  11      173.17      170.84      3.14 o 
   5  -6  11       69.85       65.82      3.37 o 
  -5  -5  11       46.15       48.21      1.48 o 
  -4  -5  11       84.08       81.76      2.49 o 
  -3  -5  11       33.06       34.23      2.09 o 
  -2  -5  11       71.94       67.16      2.93 o 
  -1  -5  11      195.77      203.89      3.30 o 
   0  -5  11        1.23        0.67      0.35 o 
   1  -5  11      393.00      411.58      5.34 o 
   2  -5  11       15.79       12.42      1.96 o 
   3  -5  11       51.02       43.83      3.74 o 
   4  -5  11       64.58       74.06      2.58 o 
   5  -5  11       25.39       27.00      2.85 o 
  -5  -4  11       13.62       11.08      0.89 o 
  -4  -4  11       10.40        8.03      0.89 o 
  -3  -4  11       11.66       10.32      0.86 o 
  -2  -4  11      188.20      209.04      3.98 o 
  -1  -4  11      109.81      103.33      1.85 o 
   0  -4  11       34.89       27.15      1.64 o 
   1  -4  11        8.66        5.90      1.02 o 
   2  -4  11       40.75       45.89      1.88 o 
   3  -4  11        0.00        0.36      0.33 o 
   4  -4  11        5.85        5.51      0.80 o 
   5  -4  11       56.24       70.20      2.81 o 
  -5  -3  11       78.64       76.62      2.01 o 
  -4  -3  11        6.68        5.20      0.64 o 
  -3  -3  11      218.20      227.03      3.96 o 
  -2  -3  11      353.56      364.84      4.95 o 
  -1  -3  11       46.61       50.59      1.33 o 
   0  -3  11      108.46      100.52      3.37 o 
   1  -3  11        8.41        4.10      0.86 o 
   2  -3  11       76.93       75.91      2.42 o 
   3  -3  11       18.57       23.00      1.62 o 
   4  -3  11       10.37       10.87      1.02 o 
  -6  -2  11        2.86        0.44      0.43 o 
  -5  -2  11        1.04        0.44      0.29 o 
  -4  -2  11      171.59      186.59      9.79 o 
  -3  -2  11       66.37       66.35      2.08 o 
  -2  -2  11       32.95       29.92      1.39 o 
  -1  -2  11      101.19      100.51      3.12 o 
   0  -2  11      112.88      107.85      3.14 o 
   1  -2  11       61.09       67.77      2.14 o 
   2  -2  11       58.01       57.75      6.79 o 
   3  -2  11       16.69       11.44      1.94 o 
   4  -2  11      108.67      101.99      3.85 o 
  -6  -1  11      114.23      135.49      1.89 o 
  -5  -1  11       15.19       10.23      0.93 o 
  -4  -1  11      239.40      242.12      3.02 o 
  -3  -1  11       23.40       22.79      1.08 o 
  -2  -1  11      115.84      119.75      2.84 o 
  -1  -1  11       69.30       64.10      2.12 o 
   0  -1  11      202.66      216.89      3.72 o 
   3  -1  11       61.01       58.72      8.10 o 
   4  -1  11      104.40      101.89      3.97 o 
  -6   0  11       15.86       12.53      0.82 o 
  -5   0  11        0.00        0.25      0.45 o 
  -4   0  11      239.29      258.69      7.63 o 
  -3   0  11      295.63      310.33      6.35 o 
  -2   0  11      805.18      900.01      8.92 o 
  -1   0  11       34.75       32.63      4.49 o 
   0   0  11      113.08      118.96      2.89 o 
   1   0  11      106.02      103.15      2.88 o 
   2   0  11        0.51       -0.59      0.63 o 
   3   0  11       39.82       37.39      5.89 o 
  -6   1  11       35.38       30.34      1.00 o 
  -5   1  11       18.45       14.32      0.88 o 
  -4   1  11        2.65        2.20      0.76 o 
  -3   1  11      183.31      166.53     21.84 o 
  -2   1  11        0.62        0.61      0.84 o 
  -1   1  11       13.21       11.71      2.00 o 
   0   1  11        0.02        1.62      0.64 o 
   1   1  11        0.16       -0.16      0.72 o 
   2   1  11       49.86       56.43      8.53 o 
   3   1  11        0.14        1.12      0.47 o 
  -6   2  11        6.81        5.29      0.75 o 
  -5   2  11        1.90        0.26      0.23 o 
  -4   2  11       30.99       26.29      1.27 o 
  -3   2  11        3.01        3.17      0.98 o 
  -2   2  11       21.45       21.22      2.42 o 
  -1   2  11        4.55        1.97      0.75 o 
   0   2  11        0.02        0.88      0.38 o 
   1   2  11        4.14        1.88      0.71 o 
   2   2  11       34.22       29.66      5.18 o 
  -5   3  11        0.25        0.16      0.31 o 
  -4   3  11        1.88        2.85      0.47 o 
  -3   3  11       53.71       51.75      4.01 o 
  -2   3  11        0.10        0.00      0.47 o 
   0   3  11      127.73      141.09      3.59 o 
   1   3  11       34.48       32.43      5.51 o 
   2   3  11        0.21        0.77      0.48 o 
  -5   4  11       25.08       21.28      1.31 o 
  -4   4  11        1.33        2.39      0.62 o 
  -3   4  11        3.57        3.92      0.47 o 
  -2   4  11       97.28      106.30      6.13 o 
  -1   4  11       76.69       81.37      2.71 o 
   0   4  11       98.28      119.77      3.32 o 
   1   4  11       14.28       10.93      1.68 o 
  -4   5  11        5.11        3.21      0.55 o 
  -3   5  11       66.17       78.49      4.42 o 
  -2   5  11        9.24       10.69      2.02 o 
  -1   5  11        7.40        6.45      0.88 o 
  -1  -9  12        6.72        4.92      0.95 o 
   0  -9  12       27.29       25.27      1.15 o 
   1  -9  12        0.02        0.08      0.32 o 
   2  -9  12       10.42        9.56      0.63 o 
  -2  -8  12        1.44        1.00      1.02 o 
  -1  -8  12       10.66        8.11      0.71 o 
   0  -8  12        0.10       -0.18      0.36 o 
   1  -8  12       97.35      104.00      2.69 o 
   2  -8  12        0.23        0.44      0.44 o 
   3  -8  12        1.96        1.83      0.80 o 
  -3  -7  12        2.92        2.12      0.41 o 
  -2  -7  12       50.48       50.33      4.00 o 
  -1  -7  12        6.39        6.12      0.60 o 
   0  -7  12        3.93        4.46      0.44 o 
   1  -7  12        2.26        1.63      0.30 o 
   2  -7  12        5.69        5.34      0.63 o 
   3  -7  12        1.97        1.43      0.49 o 
  -3  -6  12       76.01       81.68      2.46 o 
  -2  -6  12      165.49      174.33      3.01 o 
  -1  -6  12       84.84       93.69      5.05 o 
   0  -6  12        0.37        0.15      0.40 o 
   1  -6  12        0.39        0.55      0.51 o 
   2  -6  12       84.45       90.10      2.51 o 
   3  -6  12       60.10       59.69      2.30 o 
   4  -6  12      314.50      368.30      5.48 o 
  -4  -5  12       21.37       20.33      1.47 o 
  -3  -5  12       18.55       15.52      1.10 o 
  -2  -5  12       72.00       79.75      3.57 o 
  -1  -5  12      142.74      153.39      4.77 o 
   0  -5  12      297.28      330.47      3.42 o 
   1  -5  12        7.51        5.05      1.07 o 
   2  -5  12       15.67       13.70      2.55 o 
   3  -5  12       62.36       65.71      2.05 o 
   4  -5  12       14.46       12.78      2.60 o 
  -4  -4  12        8.19        9.19      0.84 o 
  -3  -4  12        0.40       -0.20      0.36 o 
  -2  -4  12      212.63      222.42      3.69 o 
  -1  -4  12      187.19      190.73      2.57 o 
   0  -4  12       30.02       29.21      1.61 o 
   1  -4  12        1.00        0.97      0.30 o 
   2  -4  12       26.73       25.50      4.14 o 
   3  -4  12        4.86        4.77      1.07 o 
   4  -4  12        1.45        0.97      0.37 o 
  -5  -3  12       30.16       31.20      2.20 o 
  -4  -3  12        2.70        3.37      0.42 o 
  -3  -3  12       80.47       84.74      2.54 o 
  -2  -3  12      383.16      425.94      6.87 o 
  -1  -3  12       86.49       93.93      2.67 o 
   0  -3  12       38.44       39.64      5.96 o 
   1  -3  12       33.13       30.18      4.40 o 
   2  -3  12        1.71        1.63      0.72 o 
   3  -3  12       35.96       27.39      4.95 o 
   4  -3  12        0.45       -0.08      0.62 o 
  -5  -2  12       21.73       22.79      1.77 o 
  -4  -2  12        5.21        5.44      0.79 o 
  -3  -2  12       20.20       22.59      1.35 o 
  -2  -2  12       14.56       13.75      1.48 o 
  -1  -2  12        0.93       -0.06      0.72 o 
   0  -2  12       32.38       28.31      4.40 o 
   1  -2  12       14.10       14.62      2.81 o 
   2  -2  12       43.19       43.51      5.26 o 
   3  -2  12       10.37        8.19      1.39 o 
  -5  -1  12        1.27        0.79      0.24 o 
  -4  -1  12        0.35        0.38      0.42 o 
  -3  -1  12       28.55       31.35      3.14 o 
  -2  -1  12      405.72      444.94      6.02 o 
  -1  -1  12       85.49       79.59      4.41 o 
   0  -1  12      140.10      155.03      4.22 o 
   1  -1  12        0.41        1.88      0.67 o 
   3  -1  12        1.16        1.06      0.67 o 
  -5   0  12       20.44       17.93      1.62 o 
  -4   0  12       95.45       93.00      1.77 o 
  -3   0  12      123.19      123.12      2.09 o 
  -2   0  12       18.44       16.29      1.52 o 
  -1   0  12       87.91       88.06      5.47 o 
   0   0  12       39.82       38.58      6.07 o 
   1   0  12       49.21       43.21      6.38 o 
   2   0  12        6.38        5.98      1.25 o 
  -5   1  12       49.80       44.23      3.14 o 
  -4   1  12        5.50        3.12      0.59 o 
  -3   1  12       61.27       59.73      7.37 o 
  -2   1  12        4.82        5.17      0.96 o 
  -1   1  12        0.39       -0.27      0.65 o 
   0   1  12        7.88        4.90      0.97 o 
   1   1  12       84.38       72.76      6.69 o 
   2   1  12       51.13       45.93      7.83 o 
  -5   2  12       82.40       79.60      2.11 o 
  -4   2  12       27.31       25.54      3.47 o 
  -3   2  12       10.03        6.15      3.77 o 
  -2   2  12        1.07        2.23      0.66 o 
  -1   2  12       20.14       17.24      2.14 o 
   0   2  12        0.00        0.63      0.47 o 
   1   2  12      169.33      161.84      3.93 o 
  -4   3  12       11.82       10.92      1.24 o 
  -3   3  12       33.52       33.80      5.19 o 
  -2   3  12        0.52        0.70      0.25 o 
  -1   3  12      145.43      176.81      4.37 o 
   0   3  12        3.55        4.09      0.72 o 
  -3   4  12       15.50       13.00      2.09 o 
  -2   4  12        0.25        0.87      0.63 o 
   0  -8  13       81.09       85.00      4.65 o 
   1  -8  13        2.43        1.80      1.21 o 
  -2  -7  13       53.75       58.47      2.38 o 
  -1  -7  13       31.72       30.00      1.42 o 
   0  -7  13      118.97      127.95      2.68 o 
   1  -7  13        4.96        4.35      0.82 o 
   2  -7  13        0.51        1.48      0.43 o 
  -2  -6  13        4.82        6.10      0.78 o 
  -1  -6  13       65.21       66.60      2.72 o 
   0  -6  13       19.22       17.03      1.12 o 
   1  -6  13        5.02        5.45      0.68 o 
   2  -6  13       28.52       23.96      1.53 o 
  -3  -5  13       34.57       32.06      1.88 o 
  -2  -5  13      127.41      128.33      3.07 o 
  -1  -5  13      526.63      582.83      5.04 o 
   0  -5  13        0.19        0.09      0.33 o 
   1  -5  13       49.34       43.68      1.75 o 
   2  -5  13        1.94        0.91      0.41 o 
   3  -5  13       41.99       34.39      5.30 o 
  -3  -4  13       48.70       47.16      2.92 o 
  -2  -4  13        0.21       -0.11      0.40 o 
  -1  -4  13       42.99       47.62      1.82 o 
   0  -4  13        0.91        2.10      0.51 o 
   1  -4  13       57.35       56.44      2.11 o 
   2  -4  13       64.32       69.38      2.79 o 
   3  -4  13        3.05        3.61      0.77 o 
  -4  -3  13        7.72        8.33      1.01 o 
  -3  -3  13      174.82      182.95      2.76 o 
  -2  -3  13       21.79       21.71      2.31 o 
  -1  -3  13       69.16       63.01      1.57 o 
   0  -3  13        0.27        0.66      0.25 o 
   1  -3  13        0.13        0.25      0.46 o 
   2  -3  13       32.80       27.04      4.44 o 
  -4  -2  13       15.12       14.70      1.64 o 
  -3  -2  13        9.38        7.05      0.78 o 
  -2  -2  13      259.47      279.41      3.18 o 
  -1  -2  13       50.91       51.60      3.25 o 
   0  -2  13        9.93        8.69      1.21 o 
   1  -2  13       21.63       18.69      3.45 o 
   2  -2  13       94.62       86.11      3.42 o 
  -4  -1  13       10.66        9.33      0.89 o 
  -3  -1  13       85.58       87.31      2.09 o 
  -2  -1  13       81.12       86.22      2.73 o 
  -1  -1  13        1.17        1.28      0.59 o 
   0  -1  13        2.87        2.01      0.48 o 
   1  -1  13       22.26       20.50      3.26 o 
   2  -1  13        2.92        4.00      0.68 o 
  -4   0  13       43.51       49.89      2.08 o 
  -3   0  13       26.45       25.06      4.64 o 
  -2   0  13       66.53       77.22      2.62 o 
  -1   0  13       13.71       12.94      2.37 o 
   0   0  13        6.43        3.47      0.61 o 
   1   0  13        0.13        0.33      0.26 o 
  -4   1  13       31.19       23.78      3.73 o 
  -3   1  13      114.42      107.79      3.90 o 
  -2   1  13        2.19        2.50      0.90 o 
  -1   1  13        1.59        1.37      0.59 o 
   0   1  13        1.60        1.11      0.44 o 
  -3   2  13        4.32        3.47      0.86 o 
  -2   2  13       10.95       13.11      1.95 o 
  -1   2  13        5.33        6.97      1.09 o 
   0  -6  14       99.92      107.36      2.60 o 
  -1  -5  14       54.11       52.73      1.93 o 
   0  -5  14       16.40       14.14      2.29 o 
   1  -5  14       16.54       14.16      1.32 o 
  -2  -4  14       20.73       19.15      2.01 o 
  -1  -4  14       13.96       13.65      1.15 o 
   0  -4  14        5.14        5.90      0.78 o 
   1  -4  14       21.32       21.99      3.72 o 
  -2  -3  14       26.36       25.06      2.45 o 
  -1  -3  14        8.05        6.51      1.18 o 
   0  -3  14        2.73        2.60      0.60 o 
   1  -3  14        8.32        6.45      1.20 o 
  -2  -2  14        4.43        2.86      0.50 o 
  -1  -2  14        3.83        2.52      0.53 o 
   0  -2  14       20.94       17.06      2.39 o 
  -2  -1  14       16.60       12.35      1.37 o 
  -1  -1  14       18.86       17.63      2.95 o 
                                                 
